# Supplementary material for: (R,R)-(N,N′-Diferrocenylcyclo­hexane-1,2-diyldiimino)dibenzonitrile
Source: Acta Crystallogr Sect E Struct Rep Online. 2009 Sep 12;65(Pt 10):m1201. doi: 10.1107/S1600536809035788 (PMC2970254; doi:10.1107/S1600536809035788)
Supplement: Supplementary file 1 [file e-65-m1201-sup1.cif]

##############################################################################
###                                                                        ###
###        Electronic paper (Acta Crystallographica Section E)             ###
###                                                                        ###
##############################################################################
#                                                                            #
# This CIF contains the data in a paper accepted for publication in Acta     #
# Crystallographica Section E. It conforms to the requirements of Notes      #
# for Authors for Section E, and has been peer reviewed under the auspices   #
# of the IUCr Commission on Journals.                                        #
#                                                                            #
# Full details of the Crystallographic Information File format               #
# are given in the paper "The Crystallographic Information File (CIF):       #
# a New Standard Archive File for Crystallography" by S. R. Hall, F. H.      #
# Allen and I. D. Brown [Acta Cryst. (1991), A47, 655-685].                  #
#                                                                            #
# The current version of the core CIF dictionary is obtainable from          #
# ftp://ftp.iucr.org/pub/cif_core.dic. The current version number is 2.4.    #
#                                                                            #
# Software is freely available for graphical display of the structure(s) in  #
# this CIF.  For information consult the CIF home page http://www.iucr.org/  #
# cif/home.html                                                              #
#                                                                            #
# This file may be used for bona fide research purposes within the           #
# scientific community so long as proper attribution is given to the journal # 
# article from which it was obtained.                                        #
#                                                                            #
##############################################################################
                                             
data_I
_audit_creation_method     SHELXL-97
_chemical_name_systematic
;
(<i>R</i>,<i>R</i>)-(<i>N</i>,<i>N</i>'-Diferrocenylcyclohexane-1,2-
diyldiimino)dibenzonitrile
;
_chemical_name_common     ?
_chemical_formula_moiety     'C44 H44 Fe2 N4'
_chemical_formula_sum     'C44 H44 Fe2 N4'
_chemical_formula_iupac     '[Fe2 (C5 H5)2 (C34 H34 N4)]'
_chemical_formula_weight     740.53
_chemical_melting_point     ?
_symmetry_cell_setting     monoclinic
_symmetry_space_group_name_H-M     'P 21'
_symmetry_space_group_name_Hall     'P 2yb'
loop_
    _symmetry_equiv_pos_as_xyz
    'x, y, z'
    '-x, y+1/2, -z'
_cell_length_a     10.302(2)
_cell_length_b     17.573(4)
_cell_length_c     10.746(2)
_cell_angle_alpha     90.00
_cell_angle_beta     108.40(3)
_cell_angle_gamma     90.00
_cell_volume     1846.0(7)
_cell_formula_units_Z     2
_cell_measurement_reflns_used     4276
_cell_measurement_theta_min     3.0438
_cell_measurement_theta_max     27.4835
_cell_measurement_temperature     298(2)
_exptl_crystal_description     'Prism'
_exptl_crystal_colour     'Yellow'
_exptl_crystal_size_max     0.50
_exptl_crystal_size_mid     0.40
_exptl_crystal_size_min     0.40
_exptl_crystal_density_diffrn     1.332
_exptl_crystal_density_meas     ?
_exptl_crystal_density_method     'not measured'
_exptl_crystal_F_000     776
_exptl_absorpt_coefficient_mu     0.823
_exptl_absorpt_correction_type     Multi-scan
_exptl_absorpt_process_details     '(CrystalClear; Rigaku, 2005)'
_exptl_absorpt_correction_T_min     0.606
_exptl_absorpt_correction_T_max     0.720
_exptl_special_details
;
;
_diffrn_ambient_temperature     298(2)
_diffrn_radiation_type     MoK\a
_diffrn_radiation_wavelength     0.71073
_diffrn_radiation_source     'fine-focus sealed tube'
_diffrn_radiation_monochromator     graphite
_diffrn_measurement_device_type     'Rigaku SCXmini'
_diffrn_measurement_method     \w
_diffrn_detector_area_resol_mean     13.6612
_diffrn_reflns_number     19480
_diffrn_reflns_av_R_equivalents     0.0388
_diffrn_reflns_av_sigmaI/netI     0.0543
_diffrn_reflns_theta_min     2.31
_diffrn_reflns_theta_max     27.95
_diffrn_reflns_theta_full     25.00
_diffrn_measured_fraction_theta_max     0.997
_diffrn_measured_fraction_theta_full     0.997
_diffrn_reflns_limit_h_min     -13
_diffrn_reflns_limit_h_max     13
_diffrn_reflns_limit_k_min     -22
_diffrn_reflns_limit_k_max     23
_diffrn_reflns_limit_l_min     -14
_diffrn_reflns_limit_l_max     14
_diffrn_standards_number     4584
_diffrn_standards_interval_count     4584
_diffrn_standards_interval_time     0.0490
_diffrn_standards_decay_%     0.1351
_refine_special_details
;
A certain number of restraints were set during the refinement:
EADP C1 C2 C3 C4 C5
EADP C36 C37 C38 C39 C35
EADP C22 C23 C21
;
_reflns_number_total     8770
_reflns_number_gt     6719
_reflns_threshold_expression     I>2\s(I)
_refine_ls_structure_factor_coef     Fsqd
_refine_ls_matrix_type     full
_refine_ls_R_factor_all     0.0829
_refine_ls_R_factor_gt     0.0631
_refine_ls_wR_factor_gt     0.1568
_refine_ls_wR_factor_ref     0.1711
_refine_ls_goodness_of_fit_ref     1.080
_refine_ls_restrained_S_all     1.080
_refine_ls_number_reflns     8770
_refine_ls_number_parameters     391
_refine_ls_number_restraints     1
_refine_ls_hydrogen_treatment     refall
_refine_ls_weighting_scheme     calc
_refine_ls_weighting_details
         'calc w=1/[\s^2^(Fo^2^)+(0.0734P)^2^+0.5789P] where P=(Fo^2^+2Fc^2^)/3'
_atom_sites_solution_hydrogens     geom
_atom_sites_solution_primary     direct
_atom_sites_solution_secondary     difmap
_refine_ls_shift/su_max     0.002
_refine_ls_shift/su_mean     0.000
_refine_diff_density_max     0.637
_refine_diff_density_min     -0.393
_refine_ls_extinction_method     none
_refine_ls_extinction_coef     ?
_refine_ls_abs_structure_details     'Flack (1983), 4183 Friedel pairs'
_refine_ls_abs_structure_Flack     0.00(2)
loop_
    _atom_type_symbol
    _atom_type_description
    _atom_type_scat_dispersion_real
    _atom_type_scat_dispersion_imag
    _atom_type_scat_source
    'C' 'C' 0.0033 0.0016
                         'International Tables Vol C Tables 4.2.6.8 and 6.1.1.4'
    'H' 'H' 0.0000 0.0000
                         'International Tables Vol C Tables 4.2.6.8 and 6.1.1.4'
    'Fe' 'Fe' 0.3463 0.8444
                         'International Tables Vol C Tables 4.2.6.8 and 6.1.1.4'
    'N' 'N' 0.0061 0.0033
                         'International Tables Vol C Tables 4.2.6.8 and 6.1.1.4'
_computing_data_collection     'CrystalClear (Rigaku, 2005)'
_computing_cell_refinement     'CrystalClear (Rigaku, 2005)'
_computing_data_reduction     'CrystalClear (Rigaku, 2005)'
_computing_structure_solution     'SHELXS97 (Sheldrick, 2008)'
_computing_structure_refinement     'SHELXL97 (Sheldrick, 2008)'
_computing_molecular_graphics     'SHELXTL (Sheldrick, 2008)'
_computing_publication_material     'SHELXTL (Sheldrick, 2008)'
loop_
    _atom_site_type_symbol
    _atom_site_label
    _atom_site_fract_x
    _atom_site_fract_y
    _atom_site_fract_z
    _atom_site_U_iso_or_equiv
    _atom_site_adp_type
    _atom_site_calc_flag
    _atom_site_refinement_flags
    _atom_site_occupancy
    _atom_site_disorder_assembly
    _atom_site_disorder_group
    Fe Fe1 -0.16586(6) 0.33985(4) 0.47266(6) 0.05329(18) Uani d . 1 . .
    Fe Fe2 0.50851(7) 0.00203(4) 1.22726(8) 0.0603(2) Uani d . 1 . .
    N N1 -0.0020(8) 0.1299(6) 1.2572(6) 0.140(4) Uani d . 1 . .
    N N2 -0.2109(7) 0.2738(5) 0.9801(8) 0.117(2) Uani d . 1 . .
    N N3 0.3525(4) 0.1855(2) 0.9336(3) 0.0521(9) Uani d . 1 . .
    N N4 0.1016(4) 0.1619(2) 0.7196(3) 0.0494(8) Uani d . 1 . .
    C C1 -0.3415(7) 0.3997(4) 0.3903(7) 0.0823(7) Uani d . 1 . .
    H H1 -0.3587 0.4496 0.4096 0.099 Uiso calc R 1 . .
    C C2 -0.2836(7) 0.3759(4) 0.2921(7) 0.0823(7) Uani d . 1 . .
    H H2 -0.2548 0.4073 0.2362 0.099 Uiso calc R 1 . .
    C C3 -0.2784(7) 0.2946(4) 0.2961(8) 0.0823(7) Uani d . 1 . .
    H H3 -0.2462 0.2634 0.2423 0.099 Uiso calc R 1 . .
    C C4 -0.3287(6) 0.2709(4) 0.3918(7) 0.0823(7) Uani d . 1 . .
    H H4 -0.3362 0.2203 0.4140 0.099 Uiso calc R 1 . .
    C C5 -0.3675(6) 0.3333(4) 0.4524(6) 0.0823(7) Uani d . 1 . .
    H H5 -0.4040 0.3314 0.5213 0.099 Uiso calc R 1 . .
    C C6 -0.0596(6) 0.3356(4) 0.6669(5) 0.0695(13) Uani d . 1 . .
    H H6 -0.0963 0.3298 0.7350 0.083 Uiso calc R 1 . .
    C C7 -0.0367(8) 0.4062(4) 0.6129(8) 0.097(3) Uani d . 1 . .
    H H7 -0.0566 0.4542 0.6385 0.116 Uiso calc R 1 . .
    C C8 0.0208(7) 0.3905(4) 0.5145(8) 0.091(2) Uani d . 1 . .
    H H8 0.0460 0.4266 0.4632 0.109 Uiso calc R 1 . .
    C C9 0.0343(5) 0.3130(4) 0.5051(6) 0.0694(15) Uani d . 1 . .
    H H9 0.0707 0.2884 0.4471 0.083 Uiso calc R 1 . .
    C C10 -0.0180(5) 0.2758(3) 0.6010(4) 0.0499(10) Uani d . 1 . .
    C C11 -0.0209(5) 0.1914(3) 0.6200(5) 0.0563(11) Uani d . 1 . .
    H H11A -0.1007 0.1786 0.6452 0.068 Uiso calc R 1 . .
    H H11B -0.0302 0.1664 0.5371 0.068 Uiso calc R 1 . .
    C C12 0.0791(6) 0.0808(3) 0.7416(5) 0.0613(12) Uani d . 1 . .
    H H12A 0.1659 0.0574 0.7889 0.074 Uiso calc R 1 . .
    H H12B 0.0437 0.0554 0.6575 0.074 Uiso calc R 1 . .
    C C13 -0.0177(5) 0.0698(3) 0.8166(6) 0.0618(13) Uani d . 1 . .
    C C14 -0.1466(6) 0.0366(3) 0.7607(7) 0.0781(17) Uani d . 1 . .
    H H14 -0.1749 0.0219 0.6730 0.094 Uiso calc R 1 . .
    C C15 -0.2331(6) 0.0254(4) 0.8373(7) 0.0851(19) Uani d . 1 . .
    H H15A -0.3170 0.0014 0.8005 0.102 Uiso calc R 1 . .
    C C16 -0.1963(6) 0.0492(4) 0.9657(7) 0.0804(17) Uani d . 1 . .
    H H16 -0.2550 0.0426 1.0152 0.097 Uiso calc R 1 . .
    C C17 -0.0707(6) 0.0830(4) 1.0190(6) 0.0722(15) Uani d . 1 . .
    C C18 0.0171(6) 0.0936(3) 0.9461(5) 0.0655(13) Uani d . 1 . .
    H H18 0.1011 0.1171 0.9847 0.079 Uiso calc R 1 . .
    C C19 -0.0319(7) 0.1082(5) 1.1527(7) 0.092(2) Uani d . 1 . .
    C C20 0.2301(5) 0.1777(3) 0.6915(4) 0.0537(11) Uani d . 1 . .
    H H20 0.2315 0.2326 0.6764 0.064 Uiso calc R 1 . .
    C C21 0.2416(7) 0.1391(5) 0.5673(6) 0.0954(13) Uani d . 1 . .
    H H21A 0.1593 0.1488 0.4945 0.114 Uiso calc R 1 . .
    H H21B 0.2507 0.0846 0.5808 0.114 Uiso calc R 1 . .
    C C22 0.3673(7) 0.1703(6) 0.5344(6) 0.0954(13) Uani d . 1 . .
    H H22A 0.3737 0.1459 0.4556 0.114 Uiso calc R 1 . .
    H H22B 0.3569 0.2246 0.5183 0.114 Uiso calc R 1 . .
    C C23 0.4977(7) 0.1548(5) 0.6485(6) 0.0954(13) Uani d . 1 . .
    H H23A 0.5113 0.1004 0.6606 0.114 Uiso calc R 1 . .
    H H23B 0.5758 0.1759 0.6285 0.114 Uiso calc R 1 . .
    C C24 0.4874(6) 0.1900(4) 0.7722(6) 0.0777(17) Uani d . 1 . .
    H H24A 0.4805 0.2448 0.7617 0.093 Uiso calc R 1 . .
    H H24B 0.5701 0.1788 0.8437 0.093 Uiso calc R 1 . .
    C C25 0.3603(5) 0.1596(3) 0.8077(4) 0.0556(11) Uani d . 1 . .
    H H25 0.3687 0.1041 0.8130 0.067 Uiso calc R 1 . .
    C C26 0.3528(5) 0.2688(3) 0.9502(5) 0.0571(11) Uani d . 1 . .
    H H26A 0.3144 0.2930 0.8653 0.068 Uiso calc R 1 . .
    H H26B 0.4460 0.2867 0.9885 0.068 Uiso calc R 1 . .
    C C27 0.2695(5) 0.2898(3) 1.0380(4) 0.0527(10) Uani d . 1 . .
    C C28 0.1312(5) 0.2788(3) 0.9918(5) 0.0616(12) Uani d . 1 . .
    H H28 0.0911 0.2585 0.9085 0.074 Uiso calc R 1 . .
    C C29 0.0497(6) 0.2980(3) 1.0697(5) 0.0688(14) Uani d . 1 . .
    C C30 0.1084(7) 0.3275(4) 1.1928(5) 0.0799(17) Uani d . 1 . .
    H H30 0.0539 0.3416 1.2435 0.096 Uiso calc R 1 . .
    C C31 0.2463(8) 0.3362(5) 1.2407(6) 0.094(2) Uani d . 1 . .
    H H31 0.2867 0.3539 1.3257 0.113 Uiso calc R 1 . .
    C C32 0.3277(6) 0.3185(3) 1.1620(5) 0.0689(15) Uani d . 1 . .
    H H32 0.4217 0.3263 1.1939 0.083 Uiso calc R 1 . .
    C C33 -0.0945(8) 0.2853(4) 1.0194(7) 0.0866(19) Uani d . 1 . .
    C C34 0.4532(5) 0.1489(3) 1.0455(4) 0.0566(11) Uani d . 1 . .
    H H34A 0.4717 0.1822 1.1211 0.068 Uiso calc R 1 . .
    H H34B 0.5379 0.1423 1.0255 0.068 Uiso calc R 1 . .
    C C35 0.4078(6) 0.0744(4) 1.0789(7) 0.0799(8) Uani d . 1 . .
    C C36 0.4293(5) 0.0010(5) 1.0245(6) 0.0799(8) Uani d . 1 . .
    H H36 0.4760 -0.0066 0.9642 0.096 Uiso calc R 1 . .
    C C37 0.3679(6) -0.0560(4) 1.0781(7) 0.0799(8) Uani d . 1 . .
    H H37 0.3688 -0.1079 1.0614 0.096 Uiso calc R 1 . .
    C C38 0.3064(6) -0.0217(4) 1.1597(7) 0.0799(8) Uani d . 1 . .
    H H38 0.2570 -0.0471 1.2060 0.096 Uiso calc R 1 . .
    C C39 0.3300(6) 0.0607(4) 1.1635(7) 0.0799(8) Uani d . 1 . .
    H H39 0.2998 0.0966 1.2118 0.096 Uiso calc R 1 . .
    C C40 0.6277(7) 0.0454(4) 1.4035(6) 0.0726(15) Uani d . 1 . .
    H H40 0.6097 0.0881 1.4464 0.087 Uiso calc R 1 . .
    C C41 0.5881(7) -0.0292(4) 1.4178(7) 0.089(2) Uani d . 1 . .
    H H41 0.5370 -0.0447 1.4708 0.106 Uiso calc R 1 . .
    C C42 0.6371(8) -0.0758(4) 1.3407(7) 0.088(2) Uani d . 1 . .
    H H42 0.6265 -0.1284 1.3339 0.106 Uiso calc R 1 . .
    C C43 0.7059(7) -0.0309(5) 1.2735(7) 0.087(2) Uani d . 1 . .
    H H43 0.7477 -0.0484 1.2139 0.104 Uiso calc R 1 . .
    C C44 0.7007(6) 0.0440(4) 1.3113(6) 0.0706(15) Uani d . 1 . .
    H H44 0.7380 0.0858 1.2818 0.085 Uiso calc R 1 . .
loop_
    _atom_site_aniso_label
    _atom_site_aniso_U_11
    _atom_site_aniso_U_22
    _atom_site_aniso_U_33
    _atom_site_aniso_U_12
    _atom_site_aniso_U_13
    _atom_site_aniso_U_23
    Fe1 0.0469(3) 0.0523(3) 0.0521(3) 0.0031(3) 0.0033(3) 0.0070(3)
    Fe2 0.0492(4) 0.0593(4) 0.0643(4) 0.0012(3) 0.0063(3) 0.0189(3)
    N1 0.116(6) 0.244(11) 0.061(4) -0.045(6) 0.029(4) -0.002(5)
    N2 0.070(4) 0.130(6) 0.141(6) 0.014(4) 0.021(4) -0.009(5)
    N3 0.0495(19) 0.055(2) 0.0442(18) 0.0088(17) 0.0038(15) 0.0059(16)
    N4 0.053(2) 0.0478(19) 0.0429(18) 0.0076(16) 0.0096(15) 0.0047(15)
    C1 0.0626(14) 0.0828(17) 0.0867(17) 0.0045(16) 0.0025(12) 0.0040(17)
    C2 0.0626(14) 0.0828(17) 0.0867(17) 0.0045(16) 0.0025(12) 0.0040(17)
    C3 0.0626(14) 0.0828(17) 0.0867(17) 0.0045(16) 0.0025(12) 0.0040(17)
    C4 0.0626(14) 0.0828(17) 0.0867(17) 0.0045(16) 0.0025(12) 0.0040(17)
    C5 0.0626(14) 0.0828(17) 0.0867(17) 0.0045(16) 0.0025(12) 0.0040(17)
    C6 0.077(3) 0.069(3) 0.050(2) 0.020(3) 0.002(2) -0.007(3)
    C7 0.090(5) 0.058(4) 0.106(6) 0.003(3) -0.020(4) -0.009(4)
    C8 0.061(4) 0.072(4) 0.110(6) -0.013(3) -0.016(4) 0.034(4)
    C9 0.052(3) 0.082(4) 0.070(3) 0.009(2) 0.013(2) 0.028(3)
    C10 0.046(2) 0.056(3) 0.039(2) 0.008(2) 0.0001(17) 0.0040(19)
    C11 0.052(2) 0.062(3) 0.048(2) 0.005(2) 0.006(2) -0.001(2)
    C12 0.066(3) 0.054(3) 0.060(3) 0.008(2) 0.014(2) -0.001(2)
    C13 0.056(3) 0.047(3) 0.070(3) 0.005(2) 0.002(2) 0.007(2)
    C14 0.076(4) 0.057(3) 0.084(4) 0.001(3) 0.002(3) -0.006(3)
    C15 0.060(3) 0.080(4) 0.105(5) -0.019(3) 0.011(3) -0.007(4)
    C16 0.061(3) 0.072(4) 0.104(5) -0.004(3) 0.020(3) 0.018(3)
    C17 0.062(3) 0.073(3) 0.072(3) -0.007(3) 0.008(3) 0.020(3)
    C18 0.055(3) 0.077(3) 0.057(3) -0.004(3) 0.006(2) 0.007(2)
    C19 0.070(4) 0.134(6) 0.068(4) -0.019(4) 0.017(3) 0.020(4)
    C20 0.053(2) 0.062(3) 0.043(2) 0.012(2) 0.0108(19) 0.006(2)
    C21 0.087(2) 0.143(4) 0.063(2) 0.035(3) 0.0324(18) 0.006(2)
    C22 0.087(2) 0.143(4) 0.063(2) 0.035(3) 0.0324(18) 0.006(2)
    C23 0.087(2) 0.143(4) 0.063(2) 0.035(3) 0.0324(18) 0.006(2)
    C24 0.055(3) 0.110(5) 0.072(4) 0.022(3) 0.027(3) 0.019(3)
    C25 0.048(2) 0.066(3) 0.052(2) 0.017(2) 0.0137(19) 0.005(2)
    C26 0.057(3) 0.054(3) 0.060(3) 0.001(2) 0.018(2) 0.004(2)
    C27 0.057(3) 0.047(2) 0.047(2) 0.009(2) 0.0076(19) 0.0108(18)
    C28 0.058(3) 0.073(3) 0.047(2) 0.014(2) 0.007(2) 0.005(2)
    C29 0.070(3) 0.071(3) 0.062(3) 0.009(3) 0.017(3) -0.003(3)
    C30 0.102(4) 0.087(4) 0.054(3) 0.016(4) 0.029(3) -0.005(3)
    C31 0.128(6) 0.087(4) 0.050(3) 0.002(5) 0.002(3) -0.017(3)
    C32 0.072(3) 0.059(3) 0.059(3) 0.000(2) -0.004(3) -0.004(2)
    C33 0.082(4) 0.090(5) 0.092(5) 0.022(4) 0.033(4) 0.003(4)
    C34 0.058(3) 0.054(3) 0.049(2) 0.008(2) 0.005(2) 0.004(2)
    C35 0.0567(14) 0.0802(17) 0.0893(19) -0.0014(13) 0.0037(12) 0.0219(16)
    C36 0.0567(14) 0.0802(17) 0.0893(19) -0.0014(13) 0.0037(12) 0.0219(16)
    C37 0.0567(14) 0.0802(17) 0.0893(19) -0.0014(13) 0.0037(12) 0.0219(16)
    C38 0.0567(14) 0.0802(17) 0.0893(19) -0.0014(13) 0.0037(12) 0.0219(16)
    C39 0.0567(14) 0.0802(17) 0.0893(19) -0.0014(13) 0.0037(12) 0.0219(16)
    C40 0.081(4) 0.074(4) 0.062(3) -0.003(3) 0.020(3) 0.009(3)
    C41 0.082(4) 0.104(5) 0.070(4) -0.011(4) 0.010(3) 0.048(4)
    C42 0.091(5) 0.062(3) 0.083(4) 0.021(3) -0.015(4) 0.023(3)
    C43 0.067(4) 0.107(5) 0.079(4) 0.035(4) 0.014(3) 0.012(4)
    C44 0.049(3) 0.089(4) 0.067(3) -0.005(3) 0.008(2) 0.015(3)
_geom_special_details
;
 All esds (except the esd in the dihedral angle between two l.s. planes)
 are estimated using the full covariance matrix.  The cell esds are taken
 into account individually in the estimation of esds in distances, angles
 and torsion angles; correlations between esds in cell parameters are only
 used when they are defined by crystal symmetry.  An approximate (isotropic)
 treatment of cell esds is used for estimating esds involving l.s. planes.
;
loop_
    _geom_bond_atom_site_label_1
    _geom_bond_atom_site_label_2
    _geom_bond_site_symmetry_2
    _geom_bond_distance
    _geom_bond_publ_flag
    Fe1 C5 . 2.023(6) ?
    Fe1 C6 . 2.029(5) ?
    Fe1 C4 . 2.029(7) ?
    Fe1 C7 . 2.033(7) ?
    Fe1 C9 . 2.035(5) ?
    Fe1 C8 . 2.036(7) ?
    Fe1 C1 . 2.038(7) ?
    Fe1 C2 . 2.038(7) ?
    Fe1 C10 . 2.041(4) ?
    Fe1 C3 . 2.047(7) ?
    Fe2 C43 . 2.019(6) ?
    Fe2 C38 . 2.020(6) ?
    Fe2 C42 . 2.023(5) ?
    Fe2 C41 . 2.026(6) ?
    Fe2 C39 . 2.030(6) ?
    Fe2 C44 . 2.037(6) ?
    Fe2 C35 . 2.046(6) ?
    Fe2 C40 . 2.051(7) ?
    Fe2 C37 . 2.059(7) ?
    Fe2 C36 . 2.072(6) ?
    N1 C19 . 1.133(9) ?
    N2 C33 . 1.156(9) ?
    N3 C25 . 1.453(6) ?
    N3 C34 . 1.465(5) ?
    N3 C26 . 1.475(6) ?
    N4 C11 . 1.468(5) ?
    N4 C12 . 1.474(6) ?
    N4 C20 . 1.474(6) ?
    C1 C5 . 1.412(10) ?
    C1 C2 . 1.429(11) ?
    C1 H1 . 0.9300 ?
    C2 C3 . 1.430(9) ?
    C2 H2 . 0.9300 ?
    C3 C4 . 1.355(10) ?
    C3 H3 . 0.9300 ?
    C4 C5 . 1.397(10) ?
    C4 H4 . 0.9300 ?
    C5 H5 . 0.9300 ?
    C6 C10 . 1.408(7) ?
    C6 C7 . 1.420(10) ?
    C6 H6 . 0.9300 ?
    C7 C8 . 1.393(11) ?
    C7 H7 . 0.9300 ?
    C8 C9 . 1.375(10) ?
    C8 H8 . 0.9300 ?
    C9 C10 . 1.460(7) ?
    C9 H9 . 0.9300 ?
    C10 C11 . 1.498(7) ?
    C11 H11A . 0.9700 ?
    C11 H11B . 0.9700 ?
    C12 C13 . 1.479(8) ?
    C12 H12A . 0.9700 ?
    C12 H12B . 0.9700 ?
    C13 C18 . 1.388(8) ?
    C13 C14 . 1.402(8) ?
    C14 C15 . 1.405(9) ?
    C14 H14 . 0.9300 ?
    C15 C16 . 1.376(10) ?
    C15 H15A . 0.9300 ?
    C16 C17 . 1.374(8) ?
    C16 H16 . 0.9300 ?
    C17 C18 . 1.383(8) ?
    C17 C19 . 1.435(10) ?
    C18 H18 . 0.9300 ?
    C20 C21 . 1.535(8) ?
    C20 C25 . 1.550(6) ?
    C20 H20 . 0.9800 ?
    C21 C22 . 1.545(10) ?
    C21 H21A . 0.9700 ?
    C21 H21B . 0.9700 ?
    C22 C23 . 1.530(9) ?
    C22 H22A . 0.9700 ?
    C22 H22B . 0.9700 ?
    C23 C24 . 1.499(9) ?
    C23 H23A . 0.9700 ?
    C23 H23B . 0.9700 ?
    C24 C25 . 1.569(7) ?
    C24 H24A . 0.9700 ?
    C24 H24B . 0.9700 ?
    C25 H25 . 0.9800 ?
    C26 C27 . 1.508(7) ?
    C26 H26A . 0.9700 ?
    C26 H26B . 0.9700 ?
    C27 C28 . 1.366(7) ?
    C27 C32 . 1.373(7) ?
    C28 C29 . 1.401(8) ?
    C28 H28 . 0.9300 ?
    C29 C30 . 1.372(8) ?
    C29 C33 . 1.429(10) ?
    C30 C31 . 1.358(10) ?
    C30 H30 . 0.9300 ?
    C31 C32 . 1.401(9) ?
    C31 H31 . 0.9300 ?
    C32 H32 . 0.9300 ?
    C34 C35 . 1.473(8) ?
    C34 H34A . 0.9700 ?
    C34 H34B . 0.9700 ?
    C35 C39 . 1.410(10) ?
    C35 C36 . 1.461(11) ?
    C36 C37 . 1.402(9) ?
    C36 H36 . 0.9300 ?
    C37 C38 . 1.372(10) ?
    C37 H37 . 0.9300 ?
    C38 C39 . 1.467(10) ?
    C38 H38 . 0.9300 ?
    C39 H39 . 0.9300 ?
    C40 C41 . 1.395(9) ?
    C40 C44 . 1.420(9) ?
    C40 H40 . 0.9300 ?
    C41 C42 . 1.370(11) ?
    C41 H41 . 0.9300 ?
    C42 C43 . 1.403(11) ?
    C42 H42 . 0.9300 ?
    C43 C44 . 1.384(10) ?
    C43 H43 . 0.9300 ?
    C44 H44 . 0.9300 ?
loop_
    _geom_angle_atom_site_label_1
    _geom_angle_atom_site_label_2
    _geom_angle_atom_site_label_3
    _geom_angle_site_symmetry_1
    _geom_angle_site_symmetry_3
    _geom_angle
    _geom_angle_publ_flag
    C5 Fe1 C6 . . 108.1(3) ?
    C5 Fe1 C4 . . 40.4(3) ?
    C6 Fe1 C4 . . 121.5(3) ?
    C5 Fe1 C7 . . 121.5(3) ?
    C6 Fe1 C7 . . 40.9(3) ?
    C4 Fe1 C7 . . 156.8(4) ?
    C5 Fe1 C9 . . 162.9(3) ?
    C6 Fe1 C9 . . 68.1(2) ?
    C4 Fe1 C9 . . 126.2(3) ?
    C7 Fe1 C9 . . 67.4(3) ?
    C5 Fe1 C8 . . 156.2(3) ?
    C6 Fe1 C8 . . 67.9(3) ?
    C4 Fe1 C8 . . 162.0(4) ?
    C7 Fe1 C8 . . 40.1(3) ?
    C9 Fe1 C8 . . 39.5(3) ?
    C5 Fe1 C1 . . 40.7(3) ?
    C6 Fe1 C1 . . 125.6(3) ?
    C4 Fe1 C1 . . 67.8(3) ?
    C7 Fe1 C1 . . 108.0(3) ?
    C9 Fe1 C1 . . 155.1(3) ?
    C8 Fe1 C1 . . 121.2(3) ?
    C5 Fe1 C2 . . 68.5(3) ?
    C6 Fe1 C2 . . 163.1(3) ?
    C4 Fe1 C2 . . 67.3(3) ?
    C7 Fe1 C2 . . 125.5(3) ?
    C9 Fe1 C2 . . 120.1(3) ?
    C8 Fe1 C2 . . 108.1(3) ?
    C1 Fe1 C2 . . 41.1(3) ?
    C5 Fe1 C10 . . 124.3(2) ?
    C6 Fe1 C10 . . 40.5(2) ?
    C4 Fe1 C10 . . 107.4(3) ?
    C7 Fe1 C10 . . 69.0(2) ?
    C9 Fe1 C10 . . 42.0(2) ?
    C8 Fe1 C10 . . 68.9(2) ?
    C1 Fe1 C10 . . 161.7(3) ?
    C2 Fe1 C10 . . 155.3(3) ?
    C5 Fe1 C3 . . 67.4(3) ?
    C6 Fe1 C3 . . 154.6(3) ?
    C4 Fe1 C3 . . 38.8(3) ?
    C7 Fe1 C3 . . 163.1(3) ?
    C9 Fe1 C3 . . 108.4(3) ?
    C8 Fe1 C3 . . 126.4(4) ?
    C1 Fe1 C3 . . 68.4(3) ?
    C2 Fe1 C3 . . 41.0(2) ?
    C10 Fe1 C3 . . 119.7(2) ?
    C43 Fe2 C38 . . 150.8(3) ?
    C43 Fe2 C42 . . 40.6(3) ?
    C38 Fe2 C42 . . 118.8(3) ?
    C43 Fe2 C41 . . 67.6(3) ?
    C38 Fe2 C41 . . 110.5(3) ?
    C42 Fe2 C41 . . 39.6(3) ?
    C43 Fe2 C39 . . 164.4(3) ?
    C38 Fe2 C39 . . 42.5(3) ?
    C42 Fe2 C39 . . 153.9(3) ?
    C41 Fe2 C39 . . 120.9(3) ?
    C43 Fe2 C44 . . 39.9(3) ?
    C38 Fe2 C44 . . 168.8(3) ?
    C42 Fe2 C44 . . 67.6(3) ?
    C41 Fe2 C44 . . 67.9(3) ?
    C39 Fe2 C44 . . 128.0(3) ?
    C43 Fe2 C35 . . 126.4(3) ?
    C38 Fe2 C35 . . 68.7(2) ?
    C42 Fe2 C35 . . 164.5(3) ?
    C41 Fe2 C35 . . 154.0(3) ?
    C39 Fe2 C35 . . 40.5(3) ?
    C44 Fe2 C35 . . 107.6(2) ?
    C43 Fe2 C40 . . 67.4(3) ?
    C38 Fe2 C40 . . 131.1(3) ?
    C42 Fe2 C40 . . 66.9(3) ?
    C41 Fe2 C40 . . 40.0(3) ?
    C39 Fe2 C40 . . 109.7(3) ?
    C44 Fe2 C40 . . 40.6(3) ?
    C35 Fe2 C40 . . 119.8(3) ?
    C43 Fe2 C37 . . 117.1(3) ?
    C38 Fe2 C37 . . 39.3(3) ?
    C42 Fe2 C37 . . 107.5(3) ?
    C41 Fe2 C37 . . 127.8(3) ?
    C39 Fe2 C37 . . 69.5(3) ?
    C44 Fe2 C37 . . 150.5(3) ?
    C35 Fe2 C37 . . 69.0(3) ?
    C40 Fe2 C37 . . 166.3(3) ?
    C43 Fe2 C36 . . 106.7(3) ?
    C38 Fe2 C36 . . 66.5(3) ?
    C42 Fe2 C36 . . 126.4(3) ?
    C41 Fe2 C36 . . 163.7(3) ?
    C39 Fe2 C36 . . 68.6(3) ?
    C44 Fe2 C36 . . 118.3(2) ?
    C35 Fe2 C36 . . 41.6(3) ?
    C40 Fe2 C36 . . 153.7(2) ?
    C37 Fe2 C36 . . 39.7(3) ?
    C25 N3 C34 . . 113.2(4) ?
    C25 N3 C26 . . 115.1(4) ?
    C34 N3 C26 . . 111.3(4) ?
    C11 N4 C12 . . 108.4(4) ?
    C11 N4 C20 . . 113.9(3) ?
    C12 N4 C20 . . 114.3(4) ?
    C5 C1 C2 . . 107.0(7) ?
    C5 C1 Fe1 . . 69.1(4) ?
    C2 C1 Fe1 . . 69.5(4) ?
    C5 C1 H1 . . 126.5 ?
    C2 C1 H1 . . 126.5 ?
    Fe1 C1 H1 . . 126.5 ?
    C1 C2 C3 . . 106.9(8) ?
    C1 C2 Fe1 . . 69.5(4) ?
    C3 C2 Fe1 . . 69.8(5) ?
    C1 C2 H2 . . 126.5 ?
    C3 C2 H2 . . 126.5 ?
    Fe1 C2 H2 . . 125.7 ?
    C4 C3 C2 . . 108.1(8) ?
    C4 C3 Fe1 . . 69.9(4) ?
    C2 C3 Fe1 . . 69.2(5) ?
    C4 C3 H3 . . 126.0 ?
    C2 C3 H3 . . 126.0 ?
    Fe1 C3 H3 . . 126.6 ?
    C3 C4 C5 . . 110.3(7) ?
    C3 C4 Fe1 . . 71.3(4) ?
    C5 C4 Fe1 . . 69.6(4) ?
    C3 C4 H4 . . 124.8 ?
    C5 C4 H4 . . 124.8 ?
    Fe1 C4 H4 . . 125.9 ?
    C4 C5 C1 . . 107.7(6) ?
    C4 C5 Fe1 . . 70.1(4) ?
    C1 C5 Fe1 . . 70.2(4) ?
    C4 C5 H5 . . 126.2 ?
    C1 C5 H5 . . 126.2 ?
    Fe1 C5 H5 . . 125.1 ?
    C10 C6 C7 . . 109.3(6) ?
    C10 C6 Fe1 . . 70.2(3) ?
    C7 C6 Fe1 . . 69.7(4) ?
    C10 C6 H6 . . 125.3 ?
    C7 C6 H6 . . 125.3 ?
    Fe1 C6 H6 . . 126.4 ?
    C8 C7 C6 . . 107.6(6) ?
    C8 C7 Fe1 . . 70.1(4) ?
    C6 C7 Fe1 . . 69.4(3) ?
    C8 C7 H7 . . 126.2 ?
    C6 C7 H7 . . 126.2 ?
    Fe1 C7 H7 . . 125.9 ?
    C9 C8 C7 . . 109.2(7) ?
    C9 C8 Fe1 . . 70.2(4) ?
    C7 C8 Fe1 . . 69.9(4) ?
    C9 C8 H8 . . 125.4 ?
    C7 C8 H8 . . 125.4 ?
    Fe1 C8 H8 . . 126.1 ?
    C8 C9 C10 . . 108.9(7) ?
    C8 C9 Fe1 . . 70.3(4) ?
    C10 C9 Fe1 . . 69.2(3) ?
    C8 C9 H9 . . 125.6 ?
    C10 C9 H9 . . 125.6 ?
    Fe1 C9 H9 . . 126.5 ?
    C6 C10 C9 . . 105.0(5) ?
    C6 C10 C11 . . 130.5(5) ?
    C9 C10 C11 . . 124.6(5) ?
    C6 C10 Fe1 . . 69.3(3) ?
    C9 C10 Fe1 . . 68.8(3) ?
    C11 C10 Fe1 . . 126.5(3) ?
    N4 C11 C10 . . 113.6(4) ?
    N4 C11 H11A . . 108.9 ?
    C10 C11 H11A . . 108.9 ?
    N4 C11 H11B . . 108.9 ?
    C10 C11 H11B . . 108.9 ?
    H11A C11 H11B . . 107.7 ?
    N4 C12 C13 . . 112.4(4) ?
    N4 C12 H12A . . 109.1 ?
    C13 C12 H12A . . 109.1 ?
    N4 C12 H12B . . 109.1 ?
    C13 C12 H12B . . 109.1 ?
    H12A C12 H12B . . 107.9 ?
    C18 C13 C14 . . 117.7(6) ?
    C18 C13 C12 . . 120.2(5) ?
    C14 C13 C12 . . 122.1(6) ?
    C13 C14 C15 . . 119.9(6) ?
    C13 C14 H14 . . 120.1 ?
    C15 C14 H14 . . 120.1 ?
    C16 C15 C14 . . 121.4(6) ?
    C16 C15 H15A . . 119.3 ?
    C14 C15 H15A . . 119.3 ?
    C17 C16 C15 . . 118.3(7) ?
    C17 C16 H16 . . 120.8 ?
    C15 C16 H16 . . 120.8 ?
    C16 C17 C18 . . 121.4(6) ?
    C16 C17 C19 . . 118.6(6) ?
    C18 C17 C19 . . 120.0(6) ?
    C17 C18 C13 . . 121.3(5) ?
    C17 C18 H18 . . 119.4 ?
    C13 C18 H18 . . 119.4 ?
    N1 C19 C17 . . 178.4(10) ?
    N4 C20 C21 . . 114.6(5) ?
    N4 C20 C25 . . 113.7(4) ?
    C21 C20 C25 . . 109.0(4) ?
    N4 C20 H20 . . 106.3 ?
    C21 C20 H20 . . 106.3 ?
    C25 C20 H20 . . 106.3 ?
    C20 C21 C22 . . 110.1(6) ?
    C20 C21 H21A . . 109.6 ?
    C22 C21 H21A . . 109.6 ?
    C20 C21 H21B . . 109.6 ?
    C22 C21 H21B . . 109.6 ?
    H21A C21 H21B . . 108.2 ?
    C23 C22 C21 . . 110.0(6) ?
    C23 C22 H22A . . 109.7 ?
    C21 C22 H22A . . 109.7 ?
    C23 C22 H22B . . 109.7 ?
    C21 C22 H22B . . 109.7 ?
    H22A C22 H22B . . 108.2 ?
    C24 C23 C22 . . 110.3(5) ?
    C24 C23 H23A . . 109.6 ?
    C22 C23 H23A . . 109.6 ?
    C24 C23 H23B . . 109.6 ?
    C22 C23 H23B . . 109.6 ?
    H23A C23 H23B . . 108.1 ?
    C23 C24 C25 . . 111.9(6) ?
    C23 C24 H24A . . 109.2 ?
    C25 C24 H24A . . 109.2 ?
    C23 C24 H24B . . 109.2 ?
    C25 C24 H24B . . 109.2 ?
    H24A C24 H24B . . 107.9 ?
    N3 C25 C20 . . 113.4(4) ?
    N3 C25 C24 . . 114.6(4) ?
    C20 C25 C24 . . 108.1(4) ?
    N3 C25 H25 . . 106.7 ?
    C20 C25 H25 . . 106.7 ?
    C24 C25 H25 . . 106.7 ?
    N3 C26 C27 . . 109.8(4) ?
    N3 C26 H26A . . 109.7 ?
    C27 C26 H26A . . 109.7 ?
    N3 C26 H26B . . 109.7 ?
    C27 C26 H26B . . 109.7 ?
    H26A C26 H26B . . 108.2 ?
    C28 C27 C32 . . 119.4(5) ?
    C28 C27 C26 . . 118.2(4) ?
    C32 C27 C26 . . 122.5(5) ?
    C27 C28 C29 . . 120.1(5) ?
    C27 C28 H28 . . 119.9 ?
    C29 C28 H28 . . 119.9 ?
    C30 C29 C28 . . 120.2(6) ?
    C30 C29 C33 . . 120.8(6) ?
    C28 C29 C33 . . 119.0(5) ?
    C31 C30 C29 . . 119.8(6) ?
    C31 C30 H30 . . 120.1 ?
    C29 C30 H30 . . 120.1 ?
    C30 C31 C32 . . 120.0(5) ?
    C30 C31 H31 . . 120.0 ?
    C32 C31 H31 . . 120.0 ?
    C27 C32 C31 . . 120.4(5) ?
    C27 C32 H32 . . 119.8 ?
    C31 C32 H32 . . 119.8 ?
    N2 C33 C29 . . 178.7(8) ?
    N3 C34 C35 . . 113.2(4) ?
    N3 C34 H34A . . 108.9 ?
    C35 C34 H34A . . 108.9 ?
    N3 C34 H34B . . 108.9 ?
    C35 C34 H34B . . 108.9 ?
    H34A C34 H34B . . 107.8 ?
    C39 C35 C36 . . 107.3(6) ?
    C39 C35 C34 . . 126.7(7) ?
    C36 C35 C34 . . 126.0(6) ?
    C39 C35 Fe2 . . 69.1(4) ?
    C36 C35 Fe2 . . 70.1(3) ?
    C34 C35 Fe2 . . 128.4(4) ?
    C37 C36 C35 . . 108.7(6) ?
    C37 C36 Fe2 . . 69.7(4) ?
    C35 C36 Fe2 . . 68.3(4) ?
    C37 C36 H36 . . 125.7 ?
    C35 C36 H36 . . 125.6 ?
    Fe2 C36 H36 . . 128.0 ?
    C38 C37 C36 . . 108.0(7) ?
    C38 C37 Fe2 . . 68.8(4) ?
    C36 C37 Fe2 . . 70.6(4) ?
    C38 C37 H37 . . 126.0 ?
    C36 C37 H37 . . 126.0 ?
    Fe2 C37 H37 . . 126.1 ?
    C37 C38 C39 . . 110.2(7) ?
    C37 C38 Fe2 . . 71.9(4) ?
    C39 C38 Fe2 . . 69.1(4) ?
    C37 C38 H38 . . 124.9 ?
    C39 C38 H38 . . 124.9 ?
    Fe2 C38 H38 . . 125.7 ?
    C35 C39 C38 . . 105.8(7) ?
    C35 C39 Fe2 . . 70.4(4) ?
    C38 C39 Fe2 . . 68.4(4) ?
    C35 C39 H39 . . 127.1 ?
    C38 C39 H39 . . 127.1 ?
    Fe2 C39 H39 . . 125.7 ?
    C41 C40 C44 . . 107.4(7) ?
    C41 C40 Fe2 . . 69.1(4) ?
    C44 C40 Fe2 . . 69.2(4) ?
    C41 C40 H40 . . 126.3 ?
    C44 C40 H40 . . 126.3 ?
    Fe2 C40 H40 . . 127.0 ?
    C42 C41 C40 . . 108.6(6) ?
    C42 C41 Fe2 . . 70.1(4) ?
    C40 C41 Fe2 . . 70.9(4) ?
    C42 C41 H41 . . 125.7 ?
    C40 C41 H41 . . 125.7 ?
    Fe2 C41 H41 . . 124.9 ?
    C41 C42 C43 . . 108.5(6) ?
    C41 C42 Fe2 . . 70.4(3) ?
    C43 C42 Fe2 . . 69.5(3) ?
    C41 C42 H42 . . 125.8 ?
    C43 C42 H42 . . 125.8 ?
    Fe2 C42 H42 . . 125.9 ?
    C44 C43 C42 . . 108.2(7) ?
    C44 C43 Fe2 . . 70.8(4) ?
    C42 C43 Fe2 . . 69.8(4) ?
    C44 C43 H43 . . 125.9 ?
    C42 C43 H43 . . 125.9 ?
    Fe2 C43 H43 . . 125.1 ?
    C43 C44 C40 . . 107.4(6) ?
    C43 C44 Fe2 . . 69.3(4) ?
    C40 C44 Fe2 . . 70.2(4) ?
    C43 C44 H44 . . 126.3 ?
    C40 C44 H44 . . 126.3 ?
    Fe2 C44 H44 . . 125.7 ?
loop_
    _geom_torsion_atom_site_label_1
    _geom_torsion_atom_site_label_2
    _geom_torsion_atom_site_label_3
    _geom_torsion_atom_site_label_4
    _geom_torsion_site_symmetry_1
    _geom_torsion_site_symmetry_2
    _geom_torsion_site_symmetry_3
    _geom_torsion_site_symmetry_4
    _geom_torsion
    _geom_torsion_publ_flag
    C6 Fe1 C1 C5 . . . . -75.7(5) ?
    C4 Fe1 C1 C5 . . . . 38.0(4) ?
    C7 Fe1 C1 C5 . . . . -117.6(5) ?
    C9 Fe1 C1 C5 . . . . 167.4(6) ?
    C8 Fe1 C1 C5 . . . . -159.5(5) ?
    C2 Fe1 C1 C5 . . . . 118.6(6) ?
    C10 Fe1 C1 C5 . . . . -40.1(10) ?
    C3 Fe1 C1 C5 . . . . 80.0(5) ?
    C5 Fe1 C1 C2 . . . . -118.6(6) ?
    C6 Fe1 C1 C2 . . . . 165.7(4) ?
    C4 Fe1 C1 C2 . . . . -80.5(5) ?
    C7 Fe1 C1 C2 . . . . 123.8(5) ?
    C9 Fe1 C1 C2 . . . . 48.9(8) ?
    C8 Fe1 C1 C2 . . . . 81.9(5) ?
    C10 Fe1 C1 C2 . . . . -158.7(7) ?
    C3 Fe1 C1 C2 . . . . -38.5(4) ?
    C5 C1 C2 C3 . . . . 1.0(7) ?
    Fe1 C1 C2 C3 . . . . 60.1(5) ?
    C5 C1 C2 Fe1 . . . . -59.1(4) ?
    C5 Fe1 C2 C1 . . . . 38.0(4) ?
    C6 Fe1 C2 C1 . . . . -43.4(12) ?
    C4 Fe1 C2 C1 . . . . 81.7(5) ?
    C7 Fe1 C2 C1 . . . . -76.0(6) ?
    C9 Fe1 C2 C1 . . . . -158.5(4) ?
    C8 Fe1 C2 C1 . . . . -116.9(5) ?
    C10 Fe1 C2 C1 . . . . 164.2(5) ?
    C3 Fe1 C2 C1 . . . . 117.9(7) ?
    C5 Fe1 C2 C3 . . . . -79.9(5) ?
    C6 Fe1 C2 C3 . . . . -161.3(8) ?
    C4 Fe1 C2 C3 . . . . -36.2(5) ?
    C7 Fe1 C2 C3 . . . . 166.0(5) ?
    C9 Fe1 C2 C3 . . . . 83.6(5) ?
    C8 Fe1 C2 C3 . . . . 125.1(5) ?
    C1 Fe1 C2 C3 . . . . -117.9(7) ?
    C10 Fe1 C2 C3 . . . . 46.3(9) ?
    C1 C2 C3 C4 . . . . -0.6(8) ?
    Fe1 C2 C3 C4 . . . . 59.2(5) ?
    C1 C2 C3 Fe1 . . . . -59.9(5) ?
    C5 Fe1 C3 C4 . . . . -36.9(4) ?
    C6 Fe1 C3 C4 . . . . 47.9(8) ?
    C7 Fe1 C3 C4 . . . . -162.0(10) ?
    C9 Fe1 C3 C4 . . . . 125.4(4) ?
    C8 Fe1 C3 C4 . . . . 165.5(4) ?
    C1 Fe1 C3 C4 . . . . -80.9(4) ?
    C2 Fe1 C3 C4 . . . . -119.5(7) ?
    C10 Fe1 C3 C4 . . . . 80.8(5) ?
    C5 Fe1 C3 C2 . . . . 82.7(5) ?
    C6 Fe1 C3 C2 . . . . 167.5(5) ?
    C4 Fe1 C3 C2 . . . . 119.5(7) ?
    C7 Fe1 C3 C2 . . . . -42.4(13) ?
    C9 Fe1 C3 C2 . . . . -115.0(5) ?
    C8 Fe1 C3 C2 . . . . -75.0(6) ?
    C1 Fe1 C3 C2 . . . . 38.6(5) ?
    C10 Fe1 C3 C2 . . . . -159.6(4) ?
    C2 C3 C4 C5 . . . . 0.0(8) ?
    Fe1 C3 C4 C5 . . . . 58.8(4) ?
    C2 C3 C4 Fe1 . . . . -58.8(5) ?
    C5 Fe1 C4 C3 . . . . 121.1(6) ?
    C6 Fe1 C4 C3 . . . . -158.0(4) ?
    C7 Fe1 C4 C3 . . . . 166.8(6) ?
    C9 Fe1 C4 C3 . . . . -73.4(5) ?
    C8 Fe1 C4 C3 . . . . -40.6(11) ?
    C1 Fe1 C4 C3 . . . . 82.8(5) ?
    C2 Fe1 C4 C3 . . . . 38.2(4) ?
    C10 Fe1 C4 C3 . . . . -116.0(4) ?
    C6 Fe1 C4 C5 . . . . 80.8(5) ?
    C7 Fe1 C4 C5 . . . . 45.7(9) ?
    C9 Fe1 C4 C5 . . . . 165.5(4) ?
    C8 Fe1 C4 C5 . . . . -161.8(8) ?
    C1 Fe1 C4 C5 . . . . -38.3(4) ?
    C2 Fe1 C4 C5 . . . . -82.9(4) ?
    C10 Fe1 C4 C5 . . . . 122.9(4) ?
    C3 Fe1 C4 C5 . . . . -121.1(6) ?
    C3 C4 C5 C1 . . . . 0.6(7) ?
    Fe1 C4 C5 C1 . . . . 60.5(4) ?
    C3 C4 C5 Fe1 . . . . -59.8(5) ?
    C2 C1 C5 C4 . . . . -1.0(6) ?
    Fe1 C1 C5 C4 . . . . -60.4(4) ?
    C2 C1 C5 Fe1 . . . . 59.4(4) ?
    C6 Fe1 C5 C4 . . . . -117.7(4) ?
    C7 Fe1 C5 C4 . . . . -160.7(4) ?
    C9 Fe1 C5 C4 . . . . -43.5(10) ?
    C8 Fe1 C5 C4 . . . . 166.1(7) ?
    C1 Fe1 C5 C4 . . . . 118.2(6) ?
    C2 Fe1 C5 C4 . . . . 79.9(4) ?
    C10 Fe1 C5 C4 . . . . -76.0(5) ?
    C3 Fe1 C5 C4 . . . . 35.5(4) ?
    C6 Fe1 C5 C1 . . . . 124.0(4) ?
    C4 Fe1 C5 C1 . . . . -118.2(6) ?
    C7 Fe1 C5 C1 . . . . 81.1(5) ?
    C9 Fe1 C5 C1 . . . . -161.8(8) ?
    C8 Fe1 C5 C1 . . . . 47.9(9) ?
    C2 Fe1 C5 C1 . . . . -38.3(4) ?
    C10 Fe1 C5 C1 . . . . 165.8(4) ?
    C3 Fe1 C5 C1 . . . . -82.7(5) ?
    C5 Fe1 C6 C10 . . . . 122.0(4) ?
    C4 Fe1 C6 C10 . . . . 79.7(4) ?
    C7 Fe1 C6 C10 . . . . -120.5(6) ?
    C9 Fe1 C6 C10 . . . . -40.3(3) ?
    C8 Fe1 C6 C10 . . . . -83.0(4) ?
    C1 Fe1 C6 C10 . . . . 163.7(4) ?
    C2 Fe1 C6 C10 . . . . -162.6(9) ?
    C3 Fe1 C6 C10 . . . . 46.6(8) ?
    C5 Fe1 C6 C7 . . . . -117.4(5) ?
    C4 Fe1 C6 C7 . . . . -159.7(5) ?
    C9 Fe1 C6 C7 . . . . 80.3(5) ?
    C8 Fe1 C6 C7 . . . . 37.5(4) ?
    C1 Fe1 C6 C7 . . . . -75.8(5) ?
    C2 Fe1 C6 C7 . . . . -42.1(12) ?
    C10 Fe1 C6 C7 . . . . 120.5(6) ?
    C3 Fe1 C6 C7 . . . . 167.2(7) ?
    C10 C6 C7 C8 . . . . -0.7(7) ?
    Fe1 C6 C7 C8 . . . . -59.9(5) ?
    C10 C6 C7 Fe1 . . . . 59.2(4) ?
    C5 Fe1 C7 C8 . . . . -159.9(4) ?
    C6 Fe1 C7 C8 . . . . 118.7(6) ?
    C4 Fe1 C7 C8 . . . . 167.2(6) ?
    C9 Fe1 C7 C8 . . . . 36.5(4) ?
    C1 Fe1 C7 C8 . . . . -117.3(4) ?
    C2 Fe1 C7 C8 . . . . -75.2(5) ?
    C10 Fe1 C7 C8 . . . . 81.9(4) ?
    C3 Fe1 C7 C8 . . . . -42.3(12) ?
    C5 Fe1 C7 C6 . . . . 81.4(5) ?
    C4 Fe1 C7 C6 . . . . 48.5(9) ?
    C9 Fe1 C7 C6 . . . . -82.2(4) ?
    C8 Fe1 C7 C6 . . . . -118.7(6) ?
    C1 Fe1 C7 C6 . . . . 124.0(4) ?
    C2 Fe1 C7 C6 . . . . 166.1(4) ?
    C10 Fe1 C7 C6 . . . . -36.8(3) ?
    C3 Fe1 C7 C6 . . . . -160.9(9) ?
    C6 C7 C8 C9 . . . . 0.1(8) ?
    Fe1 C7 C8 C9 . . . . -59.4(5) ?
    C6 C7 C8 Fe1 . . . . 59.5(4) ?
    C5 Fe1 C8 C9 . . . . 166.8(6) ?
    C6 Fe1 C8 C9 . . . . 81.9(4) ?
    C4 Fe1 C8 C9 . . . . -43.3(11) ?
    C7 Fe1 C8 C9 . . . . 120.3(6) ?
    C1 Fe1 C8 C9 . . . . -158.8(4) ?
    C2 Fe1 C8 C9 . . . . -115.6(4) ?
    C10 Fe1 C8 C9 . . . . 38.3(4) ?
    C3 Fe1 C8 C9 . . . . -73.8(5) ?
    C5 Fe1 C8 C7 . . . . 46.5(9) ?
    C6 Fe1 C8 C7 . . . . -38.3(4) ?
    C4 Fe1 C8 C7 . . . . -163.6(8) ?
    C9 Fe1 C8 C7 . . . . -120.3(6) ?
    C1 Fe1 C8 C7 . . . . 80.9(5) ?
    C2 Fe1 C8 C7 . . . . 124.1(4) ?
    C10 Fe1 C8 C7 . . . . -82.0(4) ?
    C3 Fe1 C8 C7 . . . . 165.9(4) ?
    C7 C8 C9 C10 . . . . 0.6(7) ?
    Fe1 C8 C9 C10 . . . . -58.6(4) ?
    C7 C8 C9 Fe1 . . . . 59.2(5) ?
    C5 Fe1 C9 C8 . . . . -161.7(8) ?
    C6 Fe1 C9 C8 . . . . -81.4(5) ?
    C4 Fe1 C9 C8 . . . . 164.7(5) ?
    C7 Fe1 C9 C8 . . . . -37.0(5) ?
    C1 Fe1 C9 C8 . . . . 47.2(9) ?
    C2 Fe1 C9 C8 . . . . 82.1(6) ?
    C10 Fe1 C9 C8 . . . . -120.2(6) ?
    C3 Fe1 C9 C8 . . . . 125.5(5) ?
    C5 Fe1 C9 C10 . . . . -41.5(10) ?
    C6 Fe1 C9 C10 . . . . 38.8(3) ?
    C4 Fe1 C9 C10 . . . . -75.0(4) ?
    C7 Fe1 C9 C10 . . . . 83.2(4) ?
    C8 Fe1 C9 C10 . . . . 120.2(6) ?
    C1 Fe1 C9 C10 . . . . 167.4(6) ?
    C2 Fe1 C9 C10 . . . . -157.7(3) ?
    C3 Fe1 C9 C10 . . . . -114.3(4) ?
    C7 C6 C10 C9 . . . . 1.0(5) ?
    Fe1 C6 C10 C9 . . . . 59.9(3) ?
    C7 C6 C10 C11 . . . . -179.8(5) ?
    Fe1 C6 C10 C11 . . . . -121.0(5) ?
    C7 C6 C10 Fe1 . . . . -58.9(4) ?
    C8 C9 C10 C6 . . . . -1.0(6) ?
    Fe1 C9 C10 C6 . . . . -60.3(3) ?
    C8 C9 C10 C11 . . . . 179.8(5) ?
    Fe1 C9 C10 C11 . . . . 120.6(4) ?
    C8 C9 C10 Fe1 . . . . 59.3(4) ?
    C5 Fe1 C10 C6 . . . . -77.3(5) ?
    C4 Fe1 C10 C6 . . . . -118.5(4) ?
    C7 Fe1 C10 C6 . . . . 37.2(5) ?
    C9 Fe1 C10 C6 . . . . 116.3(5) ?
    C8 Fe1 C10 C6 . . . . 80.2(5) ?
    C1 Fe1 C10 C6 . . . . -46.7(9) ?
    C2 Fe1 C10 C6 . . . . 168.0(6) ?
    C3 Fe1 C10 C6 . . . . -158.9(4) ?
    C5 Fe1 C10 C9 . . . . 166.4(4) ?
    C6 Fe1 C10 C9 . . . . -116.3(5) ?
    C4 Fe1 C10 C9 . . . . 125.2(4) ?
    C7 Fe1 C10 C9 . . . . -79.1(5) ?
    C8 Fe1 C10 C9 . . . . -36.1(5) ?
    C1 Fe1 C10 C9 . . . . -163.0(8) ?
    C2 Fe1 C10 C9 . . . . 51.7(7) ?
    C3 Fe1 C10 C9 . . . . 84.8(4) ?
    C5 Fe1 C10 C11 . . . . 48.4(5) ?
    C6 Fe1 C10 C11 . . . . 125.7(6) ?
    C4 Fe1 C10 C11 . . . . 7.2(5) ?
    C7 Fe1 C10 C11 . . . . 162.9(6) ?
    C9 Fe1 C10 C11 . . . . -118.0(6) ?
    C8 Fe1 C10 C11 . . . . -154.1(6) ?
    C1 Fe1 C10 C11 . . . . 79.0(9) ?
    C2 Fe1 C10 C11 . . . . -66.3(8) ?
    C3 Fe1 C10 C11 . . . . -33.3(6) ?
    C12 N4 C11 C10 . . . . 172.7(4) ?
    C20 N4 C11 C10 . . . . -58.8(5) ?
    C6 C10 C11 N4 . . . . -87.2(6) ?
    C9 C10 C11 N4 . . . . 91.7(5) ?
    Fe1 C10 C11 N4 . . . . 179.7(3) ?
    C11 N4 C12 C13 . . . . -73.5(5) ?
    C20 N4 C12 C13 . . . . 158.3(4) ?
    N4 C12 C13 C18 . . . . -66.0(6) ?
    N4 C12 C13 C14 . . . . 113.2(5) ?
    C18 C13 C14 C15 . . . . -2.7(8) ?
    C12 C13 C14 C15 . . . . 178.1(5) ?
    C13 C14 C15 C16 . . . . 2.6(9) ?
    C14 C15 C16 C17 . . . . -1.4(10) ?
    C15 C16 C17 C18 . . . . 0.5(9) ?
    C15 C16 C17 C19 . . . . 179.7(6) ?
    C16 C17 C18 C13 . . . . -0.7(9) ?
    C19 C17 C18 C13 . . . . -179.9(6) ?
    C14 C13 C18 C17 . . . . 1.8(8) ?
    C12 C13 C18 C17 . . . . -179.0(5) ?
    C11 N4 C20 C21 . . . . -64.2(6) ?
    C12 N4 C20 C21 . . . . 61.2(5) ?
    C11 N4 C20 C25 . . . . 169.6(4) ?
    C12 N4 C20 C25 . . . . -65.0(5) ?
    N4 C20 C21 C22 . . . . 170.3(5) ?
    C25 C20 C21 C22 . . . . -61.1(7) ?
    C20 C21 C22 C23 . . . . 59.6(8) ?
    C21 C22 C23 C24 . . . . -57.5(9) ?
    C22 C23 C24 C25 . . . . 57.8(8) ?
    C34 N3 C25 C20 . . . . 162.1(4) ?
    C26 N3 C25 C20 . . . . -68.4(6) ?
    C34 N3 C25 C24 . . . . -73.0(5) ?
    C26 N3 C25 C24 . . . . 56.5(5) ?
    N4 C20 C25 N3 . . . . -43.6(6) ?
    C21 C20 C25 N3 . . . . -172.8(5) ?
    N4 C20 C25 C24 . . . . -171.8(4) ?
    C21 C20 C25 C24 . . . . 59.0(6) ?
    C23 C24 C25 N3 . . . . 173.9(5) ?
    C23 C24 C25 C20 . . . . -58.5(7) ?
    C25 N3 C26 C27 . . . . 148.3(4) ?
    C34 N3 C26 C27 . . . . -81.2(5) ?
    N3 C26 C27 C28 . . . . -68.3(5) ?
    N3 C26 C27 C32 . . . . 111.0(5) ?
    C32 C27 C28 C29 . . . . 1.1(8) ?
    C26 C27 C28 C29 . . . . -179.6(5) ?
    C27 C28 C29 C30 . . . . -0.3(9) ?
    C27 C28 C29 C33 . . . . -179.5(5) ?
    C28 C29 C30 C31 . . . . -1.8(10) ?
    C33 C29 C30 C31 . . . . 177.4(7) ?
    C29 C30 C31 C32 . . . . 3.1(11) ?
    C28 C27 C32 C31 . . . . 0.2(8) ?
    C26 C27 C32 C31 . . . . -179.1(5) ?
    C30 C31 C32 C27 . . . . -2.3(10) ?
    C25 N3 C34 C35 . . . . -83.8(6) ?
    C26 N3 C34 C35 . . . . 144.7(5) ?
    N3 C34 C35 C39 . . . . -87.6(7) ?
    N3 C34 C35 C36 . . . . 88.8(6) ?
    N3 C34 C35 Fe2 . . . . -178.9(4) ?
    C43 Fe2 C35 C39 . . . . -168.5(4) ?
    C38 Fe2 C35 C39 . . . . 40.3(4) ?
    C42 Fe2 C35 C39 . . . . 162.2(10) ?
    C41 Fe2 C35 C39 . . . . -53.0(8) ?
    C44 Fe2 C35 C39 . . . . -128.5(4) ?
    C40 Fe2 C35 C39 . . . . -85.9(5) ?
    C37 Fe2 C35 C39 . . . . 82.6(4) ?
    C36 Fe2 C35 C39 . . . . 118.4(5) ?
    C43 Fe2 C35 C36 . . . . 73.1(5) ?
    C38 Fe2 C35 C36 . . . . -78.1(4) ?
    C42 Fe2 C35 C36 . . . . 43.8(12) ?
    C41 Fe2 C35 C36 . . . . -171.4(5) ?
    C39 Fe2 C35 C36 . . . . -118.4(5) ?
    C44 Fe2 C35 C36 . . . . 113.1(4) ?
    C40 Fe2 C35 C36 . . . . 155.7(3) ?
    C37 Fe2 C35 C36 . . . . -35.9(4) ?
    C43 Fe2 C35 C34 . . . . -47.6(8) ?
    C38 Fe2 C35 C34 . . . . 161.2(7) ?
    C42 Fe2 C35 C34 . . . . -76.9(13) ?
    C41 Fe2 C35 C34 . . . . 67.9(9) ?
    C39 Fe2 C35 C34 . . . . 120.9(8) ?
    C44 Fe2 C35 C34 . . . . -7.6(7) ?
    C40 Fe2 C35 C34 . . . . 35.1(7) ?
    C37 Fe2 C35 C34 . . . . -156.5(7) ?
    C36 Fe2 C35 C34 . . . . -120.7(8) ?
    C39 C35 C36 C37 . . . . -1.4(6) ?
    C34 C35 C36 C37 . . . . -178.4(5) ?
    Fe2 C35 C36 C37 . . . . 58.0(4) ?
    C39 C35 C36 Fe2 . . . . -59.4(4) ?
    C34 C35 C36 Fe2 . . . . 123.6(6) ?
    C43 Fe2 C36 C37 . . . . 112.5(5) ?
    C38 Fe2 C36 C37 . . . . -37.1(4) ?
    C42 Fe2 C36 C37 . . . . 72.2(5) ?
    C41 Fe2 C36 C37 . . . . 45.5(11) ?
    C39 Fe2 C36 C37 . . . . -83.2(4) ?
    C44 Fe2 C36 C37 . . . . 154.1(4) ?
    C35 Fe2 C36 C37 . . . . -121.0(5) ?
    C40 Fe2 C36 C37 . . . . -174.7(6) ?
    C43 Fe2 C36 C35 . . . . -126.4(4) ?
    C38 Fe2 C36 C35 . . . . 83.9(4) ?
    C42 Fe2 C36 C35 . . . . -166.7(4) ?
    C41 Fe2 C36 C35 . . . . 166.5(9) ?
    C39 Fe2 C36 C35 . . . . 37.8(4) ?
    C44 Fe2 C36 C35 . . . . -84.9(4) ?
    C40 Fe2 C36 C35 . . . . -53.7(7) ?
    C37 Fe2 C36 C35 . . . . 121.0(5) ?
    C35 C36 C37 C38 . . . . 1.7(7) ?
    Fe2 C36 C37 C38 . . . . 58.9(4) ?
    C35 C36 C37 Fe2 . . . . -57.2(4) ?
    C43 Fe2 C37 C38 . . . . 157.2(4) ?
    C42 Fe2 C37 C38 . . . . 114.3(5) ?
    C41 Fe2 C37 C38 . . . . 75.5(5) ?
    C39 Fe2 C37 C38 . . . . -38.2(4) ?
    C44 Fe2 C37 C38 . . . . -170.6(5) ?
    C35 Fe2 C37 C38 . . . . -81.6(4) ?
    C40 Fe2 C37 C38 . . . . 50.9(13) ?
    C36 Fe2 C37 C38 . . . . -119.1(6) ?
    C43 Fe2 C37 C36 . . . . -83.6(5) ?
    C38 Fe2 C37 C36 . . . . 119.1(6) ?
    C42 Fe2 C37 C36 . . . . -126.5(5) ?
    C41 Fe2 C37 C36 . . . . -165.3(5) ?
    C39 Fe2 C37 C36 . . . . 80.9(4) ?
    C44 Fe2 C37 C36 . . . . -51.4(7) ?
    C35 Fe2 C37 C36 . . . . 37.5(4) ?
    C40 Fe2 C37 C36 . . . . 170.1(11) ?
    C36 C37 C38 C39 . . . . -1.4(7) ?
    Fe2 C37 C38 C39 . . . . 58.7(4) ?
    C36 C37 C38 Fe2 . . . . -60.0(4) ?
    C43 Fe2 C38 C37 . . . . -44.9(7) ?
    C42 Fe2 C38 C37 . . . . -82.5(5) ?
    C41 Fe2 C38 C37 . . . . -125.3(4) ?
    C39 Fe2 C38 C37 . . . . 120.9(6) ?
    C44 Fe2 C38 C37 . . . . 155.4(12) ?
    C35 Fe2 C38 C37 . . . . 82.5(4) ?
    C40 Fe2 C38 C37 . . . . -165.9(4) ?
    C36 Fe2 C38 C37 . . . . 37.4(4) ?
    C43 Fe2 C38 C39 . . . . -165.8(5) ?
    C42 Fe2 C38 C39 . . . . 156.6(5) ?
    C41 Fe2 C38 C39 . . . . 113.8(5) ?
    C44 Fe2 C38 C39 . . . . 34.5(16) ?
    C35 Fe2 C38 C39 . . . . -38.4(4) ?
    C40 Fe2 C38 C39 . . . . 73.2(5) ?
    C37 Fe2 C38 C39 . . . . -120.9(6) ?
    C36 Fe2 C38 C39 . . . . -83.5(5) ?
    C36 C35 C39 C38 . . . . 0.5(6) ?
    C34 C35 C39 C38 . . . . 177.5(5) ?
    Fe2 C35 C39 C38 . . . . -59.5(4) ?
    C36 C35 C39 Fe2 . . . . 60.0(4) ?
    C34 C35 C39 Fe2 . . . . -123.0(6) ?
    C37 C38 C39 C35 . . . . 0.5(7) ?
    Fe2 C38 C39 C35 . . . . 60.8(4) ?
    C37 C38 C39 Fe2 . . . . -60.3(4) ?
    C43 Fe2 C39 C35 . . . . 36.6(13) ?
    C38 Fe2 C39 C35 . . . . -116.9(6) ?
    C42 Fe2 C39 C35 . . . . -169.3(6) ?
    C41 Fe2 C39 C35 . . . . 156.0(4) ?
    C44 Fe2 C39 C35 . . . . 71.1(5) ?
    C40 Fe2 C39 C35 . . . . 113.2(4) ?
    C37 Fe2 C39 C35 . . . . -81.4(4) ?
    C36 Fe2 C39 C35 . . . . -38.8(4) ?
    C43 Fe2 C39 C38 . . . . 153.5(10) ?
    C42 Fe2 C39 C38 . . . . -52.4(9) ?
    C41 Fe2 C39 C38 . . . . -87.1(5) ?
    C44 Fe2 C39 C38 . . . . -172.0(4) ?
    C35 Fe2 C39 C38 . . . . 116.9(6) ?
    C40 Fe2 C39 C38 . . . . -130.0(4) ?
    C37 Fe2 C39 C38 . . . . 35.5(4) ?
    C36 Fe2 C39 C38 . . . . 78.1(5) ?
    C43 Fe2 C40 C41 . . . . -81.6(5) ?
    C38 Fe2 C40 C41 . . . . 71.5(6) ?
    C42 Fe2 C40 C41 . . . . -37.3(5) ?
    C39 Fe2 C40 C41 . . . . 114.9(5) ?
    C44 Fe2 C40 C41 . . . . -119.2(6) ?
    C35 Fe2 C40 C41 . . . . 158.3(5) ?
    C37 Fe2 C40 C41 . . . . 30.7(14) ?
    C36 Fe2 C40 C41 . . . . -163.7(6) ?
    C43 Fe2 C40 C44 . . . . 37.7(4) ?
    C38 Fe2 C40 C44 . . . . -169.3(4) ?
    C42 Fe2 C40 C44 . . . . 81.9(5) ?
    C41 Fe2 C40 C44 . . . . 119.2(6) ?
    C39 Fe2 C40 C44 . . . . -125.9(4) ?
    C35 Fe2 C40 C44 . . . . -82.4(5) ?
    C37 Fe2 C40 C44 . . . . 150.0(11) ?
    C36 Fe2 C40 C44 . . . . -44.4(8) ?
    C44 C40 C41 C42 . . . . 1.5(8) ?
    Fe2 C40 C41 C42 . . . . 60.2(5) ?
    C44 C40 C41 Fe2 . . . . -58.7(4) ?
    C43 Fe2 C41 C42 . . . . -37.8(5) ?
    C38 Fe2 C41 C42 . . . . 110.8(5) ?
    C39 Fe2 C41 C42 . . . . 156.8(4) ?
    C44 Fe2 C41 C42 . . . . -81.1(5) ?
    C35 Fe2 C41 C42 . . . . -166.0(6) ?
    C40 Fe2 C41 C42 . . . . -118.9(6) ?
    C37 Fe2 C41 C42 . . . . 69.9(5) ?
    C36 Fe2 C41 C42 . . . . 34.7(11) ?
    C43 Fe2 C41 C40 . . . . 81.1(5) ?
    C38 Fe2 C41 C40 . . . . -130.3(4) ?
    C42 Fe2 C41 C40 . . . . 118.9(6) ?
    C39 Fe2 C41 C40 . . . . -84.2(5) ?
    C44 Fe2 C41 C40 . . . . 37.8(4) ?
    C35 Fe2 C41 C40 . . . . -47.1(8) ?
    C37 Fe2 C41 C40 . . . . -171.2(4) ?
    C36 Fe2 C41 C40 . . . . 153.6(8) ?
    C40 C41 C42 C43 . . . . -1.5(8) ?
    Fe2 C41 C42 C43 . . . . 59.3(4) ?
    C40 C41 C42 Fe2 . . . . -60.8(5) ?
    C43 Fe2 C42 C41 . . . . 119.5(6) ?
    C38 Fe2 C42 C41 . . . . -87.8(5) ?
    C39 Fe2 C42 C41 . . . . -50.1(8) ?
    C44 Fe2 C42 C41 . . . . 82.0(5) ?
    C35 Fe2 C42 C41 . . . . 156.7(9) ?
    C40 Fe2 C42 C41 . . . . 37.7(4) ?
    C37 Fe2 C42 C41 . . . . -129.0(4) ?
    C36 Fe2 C42 C41 . . . . -168.6(4) ?
    C38 Fe2 C42 C43 . . . . 152.8(5) ?
    C41 Fe2 C42 C43 . . . . -119.5(6) ?
    C39 Fe2 C42 C43 . . . . -169.6(6) ?
    C44 Fe2 C42 C43 . . . . -37.5(4) ?
    C35 Fe2 C42 C43 . . . . 37.2(13) ?
    C40 Fe2 C42 C43 . . . . -81.7(5) ?
    C37 Fe2 C42 C43 . . . . 111.6(5) ?
    C36 Fe2 C42 C43 . . . . 72.0(5) ?
    C41 C42 C43 C44 . . . . 0.8(8) ?
    Fe2 C42 C43 C44 . . . . 60.7(5) ?
    C41 C42 C43 Fe2 . . . . -59.8(5) ?
    C38 Fe2 C43 C44 . . . . -174.0(5) ?
    C42 Fe2 C43 C44 . . . . -118.7(6) ?
    C41 Fe2 C43 C44 . . . . -81.8(5) ?
    C39 Fe2 C43 C44 . . . . 44.1(13) ?
    C35 Fe2 C43 C44 . . . . 72.9(5) ?
    C40 Fe2 C43 C44 . . . . -38.4(4) ?
    C37 Fe2 C43 C44 . . . . 155.9(4) ?
    C36 Fe2 C43 C44 . . . . 114.4(4) ?
    C38 Fe2 C43 C42 . . . . -55.3(7) ?
    C41 Fe2 C43 C42 . . . . 36.9(4) ?
    C39 Fe2 C43 C42 . . . . 162.8(10) ?
    C44 Fe2 C43 C42 . . . . 118.7(6) ?
    C35 Fe2 C43 C42 . . . . -168.4(4) ?
    C40 Fe2 C43 C42 . . . . 80.3(5) ?
    C37 Fe2 C43 C42 . . . . -85.4(5) ?
    C36 Fe2 C43 C42 . . . . -126.9(5) ?
    C42 C43 C44 C40 . . . . 0.1(7) ?
    Fe2 C43 C44 C40 . . . . 60.2(4) ?
    C42 C43 C44 Fe2 . . . . -60.1(5) ?
    C41 C40 C44 C43 . . . . -1.0(7) ?
    Fe2 C40 C44 C43 . . . . -59.6(5) ?
    C41 C40 C44 Fe2 . . . . 58.6(5) ?
    C38 Fe2 C44 C43 . . . . 164.7(13) ?
    C42 Fe2 C44 C43 . . . . 38.2(4) ?
    C41 Fe2 C44 C43 . . . . 81.1(5) ?
    C39 Fe2 C44 C43 . . . . -166.3(4) ?
    C35 Fe2 C44 C43 . . . . -126.2(4) ?
    C40 Fe2 C44 C43 . . . . 118.3(6) ?
    C37 Fe2 C44 C43 . . . . -47.7(7) ?
    C36 Fe2 C44 C43 . . . . -82.3(5) ?
    C43 Fe2 C44 C40 . . . . -118.3(6) ?
    C38 Fe2 C44 C40 . . . . 46.4(15) ?
    C42 Fe2 C44 C40 . . . . -80.2(5) ?
    C41 Fe2 C44 C40 . . . . -37.3(4) ?
    C39 Fe2 C44 C40 . . . . 75.4(5) ?
    C35 Fe2 C44 C40 . . . . 115.5(4) ?
    C37 Fe2 C44 C40 . . . . -166.1(5) ?
    C36 Fe2 C44 C40 . . . . 159.4(4) ?
loop_
    _geom_hbond_atom_site_label_D
    _geom_hbond_atom_site_label_H
    _geom_hbond_atom_site_label_A
    _geom_hbond_site_symmetry_A
    _geom_hbond_distance_DH
    _geom_hbond_distance_HA
    _geom_hbond_distance_DA
    _geom_hbond_angle_DHA
    _geom_hbond_publ_flag
    C21 H21A N1 1_554 0.97 2.59 3.486(9) 154 yes
    C37 H37 N2 2_547 0.93 2.59 3.364(11) 141 yes
data_global
_journal_date_recd_electronic     2009-07-27
_journal_date_accepted     2009-09-04
_journal_name_full     'Acta Crystallographica, Section E'
_journal_year     2009
_journal_volume     65
_journal_issue     10
_journal_page_first     m1201
_journal_page_last     m1201
_journal_paper_category     QM
_journal_coeditor_code     SU2133
_publ_contact_author_name     'Fang Chen'
_publ_contact_author_address
;
Ordered Matter Science Research Center, College of Chemistry and Chemical
Engineering, Southeast University,
Nanjing 210096, P. R. China
;
_publ_contact_author_email     'fangc2009@yahoo.cn'
_publ_contact_author_fax     '862552090626'
_publ_contact_author_phone     '862552090626'
_publ_section_title
;\
(<i>R</i>,<i>R</i>)-(<i>N</i>,<i>N</i>'-Diferrocenylcyclohexane-1,2-\
diyldiimino)dibenzonitrile
;
loop_
    _publ_author_name
    _publ_author_footnote
    _publ_author_address
    'Chen, Fang' .
;
Ordered Matter Science Research Center
College of Chemistry and Chemical Engineering
Southeast University
Nanjing 210096
People's Republic of China
;
