# Supplementary material for: (R,R)-(N,N′-Diferrocenylcyclo­hexane-1,2-diyldiimino)dibenzonitrile
Source: Acta Crystallogr Sect E Struct Rep Online. 2009 Sep 12;65(Pt 10):m1201. doi: 10.1107/S1600536809035788 (PMC2970254; doi:10.1107/S1600536809035788)
Supplement: Supplementary file 2 [file e-65-m1201-Isup2.hkl]

# 
# h,k,l, Fc-squared, Fo-squared, sigma(Fo-squared) and status flag 
# 
data_I
_shelx_title ' 123 in P2(1)' 
_shelx_refln_list_code          4 
_shelx_F_calc_maximum      180.36 
_exptl_crystal_F_000       776.00 
_reflns_d_resolution_high  0.7583 
 
loop_ 
 _symmetry_equiv_pos_as_xyz 
 'x, y, z' 
 '-x, y+1/2, -z' 
 
_cell_length_a    10.3020 
_cell_length_b    17.5729 
_cell_length_c    10.7464 
_cell_angle_alpha  90.000 
_cell_angle_beta  108.396 
_cell_angle_gamma  90.000 
 
_shelx_F_squared_multiplier     1.000 
 
loop_ 
 _refln_index_h 
 _refln_index_k 
 _refln_index_l 
 _refln_F_squared_calc 
 _refln_F_squared_meas 
 _refln_F_squared_sigma 
 _refln_observed_status 
   1 -22   0       32.94       37.68      9.10 o 
   2 -22   0       16.86       19.58      6.91 o 
   3 -22   0        3.79        6.65      8.54 o 
   4 -22   0       12.43      113.38     26.08 o 
   1 -21   0       15.99       26.39      6.34 o 
   2 -21   0       12.22        8.05      4.51 o 
   3 -21   0        4.06       16.40      6.17 o 
   4 -21   0       13.92       16.46     17.93 o 
   5 -21   0       16.01       10.36      8.45 o 
   0 -20   0       74.76       62.45     15.58 o 
   1 -20   0       46.17       44.44      5.99 o 
   2 -20   0       43.81       35.02      8.71 o 
   3 -20   0       54.59       60.12     30.71 o 
   4 -20   0       25.24       40.04     10.70 o 
   5 -20   0       15.98       15.71      6.40 o 
   6 -20   0       22.43       18.20      6.77 o 
   1 -19   0       31.84       21.09      4.51 o 
   2 -19   0       23.72       33.88      7.69 o 
   3 -19   0       13.91       13.62      4.91 o 
   4 -19   0        4.80        7.06     10.48 o 
   5 -19   0       42.37       48.71     13.51 o 
   6 -19   0        2.37       -4.79      8.07 o 
   7 -19   0       14.95       16.55      7.25 o 
   0 -18   0      293.35      329.15     41.99 o 
   1 -18   0       28.70       30.94      9.19 o 
   2 -18   0        2.75        5.70      3.12 o 
   3 -18   0      133.99      137.57     14.46 o 
   4 -18   0        4.26       13.40      7.50 o 
   5 -18   0       13.31       24.22      8.11 o 
   6 -18   0       86.77       84.18     14.44 o 
   7 -18   0        9.79       17.78      6.02 o 
   8 -18   0        6.45       10.64      7.41 o 
   1 -17   0      141.87      139.73     13.61 o 
   2 -17   0       13.90       16.05      4.86 o 
   3 -17   0       20.32       12.25      8.48 o 
   4 -17   0       23.40       11.85      6.28 o 
   5 -17   0       62.12       56.93     10.22 o 
   6 -17   0       15.83       26.58      5.57 o 
   7 -17   0       46.41       66.72      9.75 o 
   8 -17   0       14.94       18.00      4.19 o 
   0 -16   0      203.32      224.68     27.08 o 
   1 -16   0      372.23      404.89     28.98 o 
   2 -16   0      234.88      242.97     15.56 o 
   3 -16   0        4.85        0.03      4.07 o 
   4 -16   0      170.08      164.75     13.19 o 
   5 -16   0       41.90       35.94      6.97 o 
   6 -16   0       18.97       24.73      6.99 o 
   7 -16   0       65.29       85.32     11.76 o 
   8 -16   0       17.89       19.87      9.21 o 
   9 -16   0        0.20        4.07     14.80 o 
   1 -15   0       84.20       92.22      9.00 o 
   2 -15   0      171.23      154.18     15.04 o 
   3 -15   0       18.39       14.32      3.43 o 
   4 -15   0        2.79       12.41      8.28 o 
   5 -15   0       23.60       31.48      7.77 o 
   6 -15   0       12.54       20.17      8.19 o 
   7 -15   0      153.46      195.20     39.80 o 
   8 -15   0        1.41        7.97     11.54 o 
   9 -15   0       14.67       15.68      5.63 o 
   0 -14   0      471.84      516.75     24.53 o 
   1 -14   0      247.25      263.09     13.70 o 
   2 -14   0      449.23      461.86     17.88 o 
   3 -14   0      247.21      259.51     22.22 o 
   4 -14   0      187.71      173.10     13.36 o 
   5 -14   0      160.24      142.97      9.36 o 
   6 -14   0      202.76      232.14     19.60 o 
   7 -14   0       29.78       31.36     10.82 o 
   8 -14   0       28.74       35.82     10.85 o 
   9 -14   0       26.39       19.95      6.39 o 
  10 -14   0       13.08       28.60     10.80 o 
   1 -13   0      508.41      496.47     20.55 o 
   2 -13   0      304.78      336.25     14.90 o 
   3 -13   0       60.64       51.55      5.82 o 
   4 -13   0       63.23       55.59      8.23 o 
   5 -13   0       29.97       23.19      9.30 o 
   6 -13   0       13.43       18.69      8.18 o 
   7 -13   0       98.15      105.26     18.37 o 
   8 -13   0      138.66      164.92     17.59 o 
   9 -13   0        9.36       10.36     13.69 o 
  10 -13   0        7.83        2.18      5.82 o 
   0 -12   0     2139.77     2407.56     87.51 o 
   1 -12   0      102.39      109.73     10.37 o 
   2 -12   0      561.72      554.64     14.17 o 
   3 -12   0      931.56      984.92     40.21 o 
   4 -12   0       16.39       21.22      3.80 o 
   5 -12   0       41.55       33.76      5.97 o 
   7 -12   0      123.62      109.22     14.65 o 
   8 -12   0       47.92       55.37     11.64 o 
   9 -12   0       53.68       75.97     10.75 o 
  10 -12   0        5.43       -1.23      4.88 o 
  11 -12   0        0.30        9.49      7.64 o 
   1 -11   0      166.30      159.26     14.53 o 
   2 -11   0      423.34      385.02     14.56 o 
   3 -11   0        0.93       -2.28      9.37 o 
   4 -11   0      211.87      204.55     12.64 o 
   5 -11   0      179.30      196.95     20.94 o 
   6 -11   0       34.41       35.09      5.51 o 
   7 -11   0      150.83      140.17     13.93 o 
   8 -11   0      229.69      252.72     32.44 o 
   9 -11   0        7.29        1.03      5.94 o 
  10 -11   0       20.78       22.13      6.08 o 
  11 -11   0       15.61       19.40      8.29 o 
   0 -10   0      357.80      382.33     18.97 o 
   1 -10   0      284.15      335.16     19.20 o 
   2 -10   0     2466.29     2645.37     42.76 o 
   3 -10   0      800.29      810.23     23.42 o 
   4 -10   0     1489.84     1529.37     46.84 o 
   5 -10   0      367.72      327.42     12.68 o 
   6 -10   0       64.63       75.36     10.29 o 
   7 -10   0       97.44       85.97      8.63 o 
   8 -10   0      144.60      164.15     22.72 o 
   9 -10   0       58.43       44.86      8.98 o 
  10 -10   0       68.84       76.12     10.85 o 
  11 -10   0       25.71       19.68      8.37 o 
   1  -9   0     1021.89     1214.73     25.33 o 
   2  -9   0      239.14      247.59      8.61 o 
   3  -9   0      311.40      305.89     11.14 o 
   4  -9   0      425.94      425.45     24.83 o 
   5  -9   0      370.94      343.56     11.94 o 
   6  -9   0        8.49        5.99      3.44 o 
   7  -9   0       69.79       61.05      7.25 o 
   8  -9   0       10.72        2.70     10.22 o 
   9  -9   0       80.35       77.92     11.29 o 
  10  -9   0      123.23      136.91     17.20 o 
  11  -9   0       12.18        8.81      5.66 o 
   0  -8   0     1488.86     1867.83     45.48 o 
   1  -8   0     1871.53     1888.85     33.38 o 
   2  -8   0      680.50      633.63     21.13 o 
   3  -8   0     1739.47     1798.74     43.26 o 
   4  -8   0     1405.60     1363.75     44.71 o 
   5  -8   0      599.45      603.64     22.62 o 
   6  -8   0      123.53      140.76     15.77 o 
   7  -8   0      138.62      118.17     14.61 o 
   8  -8   0      174.85      171.99     21.72 o 
   9  -8   0      181.41      194.92     24.68 o 
  10  -8   0       30.76       32.62      9.11 o 
  11  -8   0       20.65        4.88      5.88 o 
  12  -8   0       24.03       20.85      5.57 o 
   1  -7   0      945.52      967.32     20.39 o 
   2  -7   0     1302.51     1238.07     22.66 o 
   3  -7   0       64.64       65.91      8.39 o 
   4  -7   0      794.36      791.79     21.66 o 
   5  -7   0      557.37      539.99     16.73 o 
   6  -7   0        3.18        7.24      2.27 o 
   7  -7   0       91.11       94.66     11.86 o 
   8  -7   0      282.79      283.46     34.15 o 
   9  -7   0        0.85        4.63      6.78 o 
  10  -7   0       45.25       38.43      6.83 o 
  11  -7   0       40.72       47.91      8.05 o 
  12  -7   0       11.55       16.28      5.76 o 
   0  -6   0    10739.78    11719.86    101.47 o 
   1  -6   0     2949.70     3200.78     23.14 o 
   2  -6   0      190.91      268.06     30.53 o 
   3  -6   0     7709.67     7654.81     94.65 o 
   4  -6   0      171.24      146.67     10.53 o 
   5  -6   0      672.60      678.63     18.86 o 
   6  -6   0      903.11      826.37     29.79 o 
   7  -6   0       89.35       84.08      8.23 o 
   8  -6   0       53.58       61.98     10.14 o 
   9  -6   0      364.19      379.19     48.75 o 
  10  -6   0        0.19        0.90      8.36 o 
  11  -6   0        2.08        7.07      6.02 o 
  12  -6   0       25.16       21.79      9.21 o 
   1  -5   0      782.00      699.49     70.06 o 
   2  -5   0      427.92      451.72     16.64 o 
   3  -5   0      193.47      178.68     12.72 o 
   4  -5   0      584.45      555.30     21.16 o 
   5  -5   0      792.11      713.12     15.80 o 
   6  -5   0      113.47      108.00     10.60 o 
   7  -5   0      114.62      112.92     10.28 o 
   8  -5   0      405.99      456.28     49.01 o 
   9  -5   0       48.68       44.31      7.28 o 
  10  -5   0       67.08       72.62     12.01 o 
  11  -5   0       68.02       68.07      9.59 o 
  12  -5   0        9.31        6.78      4.92 o 
   0  -4   0    11746.29    13340.48    128.42 o 
   1  -4   0    16953.27    16425.06     96.02 o 
   3  -4   0     1449.36     1340.35     26.91 o 
   4  -4   0     1003.22      894.20     30.46 o 
   5  -4   0     1482.95     1428.27     35.89 o 
   6  -4   0      113.22      138.35     10.45 o 
   7  -4   0      403.82      391.55     18.90 o 
   8  -4   0      290.25      297.43     15.72 o 
   9  -4   0      136.89      145.32     14.01 o 
  10  -4   0      158.47      165.85     15.28 o 
  11  -4   0       83.26       82.66     10.09 o 
  12  -4   0       15.33       11.90      7.24 o 
   2  -3   0      155.31      215.73     11.69 o 
   3  -3   0        4.11        2.15      1.55 o 
   4  -3   0     2193.73     2149.52     19.72 o 
   5  -3   0      748.84      785.02     19.02 o 
   6  -3   0       12.93       -1.23      4.11 o 
   7  -3   0      157.67      168.90     15.88 o 
   8  -3   0       36.12       35.17      5.80 o 
   9  -3   0      102.45      110.56     10.81 o 
  10  -3   0      311.77      295.51     32.77 o 
  11  -3   0        6.78        5.59      4.34 o 
  12  -3   0        4.30        1.51      4.48 o 
   3  -2   0      330.98      327.17     16.90 o 
   4  -2   0     1878.52     1723.74     29.52 o 
   5  -2   0      456.42      429.89     16.92 o 
   6  -2   0      358.15      356.50     19.38 o 
   7  -2   0      283.10      314.41     27.25 o 
   8  -2   0      145.70      147.25     15.19 o 
   9  -2   0      291.81      338.86     20.80 o 
  10  -2   0      231.62      231.08     22.23 o 
  11  -2   0       88.27       95.01     18.81 o 
  12  -2   0        7.48        9.85      4.16 o 
   2  -1   0     3327.76     3381.69     19.63 o 
   3  -1   0      612.44      568.53     16.62 o 
   4  -1   0      497.50      473.23     17.84 o 
   5  -1   0      966.69      963.60     29.33 o 
   6  -1   0       35.14       39.53      5.47 o 
   7  -1   0      453.86      439.54     17.23 o 
   8  -1   0      430.97      433.49     25.69 o 
   9  -1   0       77.98       87.55      9.35 o 
  10  -1   0       39.60       31.85      5.17 o 
  11  -1   0       87.46       81.85     11.71 o 
  12  -1   0        8.36       11.54      3.24 o 
   2   0   0     1920.55     1750.47     32.98 o 
   3   0   0     2320.52     2398.49     21.03 o 
   4   0   0      828.79      774.77     25.97 o 
   5   0   0      137.52      153.83      7.31 o 
   6   0   0     3452.21     3442.85     97.67 o 
   7   0   0      313.72      295.87     17.58 o 
   8   0   0      239.97      235.27     28.10 o 
   9   0   0      255.23      244.90     29.35 o 
  10   0   0        3.37        8.76      2.55 o 
  11   0   0        3.80       16.17      4.97 o 
  12   0   0       62.58       53.64     15.89 o 
   1   1   0      919.73      661.51     36.69 o 
   3   1   0      595.21      530.08     21.80 o 
   4   1   0      469.87      427.58     18.86 o 
   5   1   0     1018.63     1040.70     25.46 o 
   6   1   0       28.64       34.59      4.65 o 
   7   1   0      444.23      431.12     18.41 o 
   8   1   0      377.52      388.86     15.65 o 
   9   1   0       69.42       70.81      9.21 o 
  10   1   0       41.08       52.80      9.13 o 
  11   1   0       96.49       96.02     12.27 o 
  12   1   0        8.28       -1.45      5.95 o 
   0   2   0       43.33       52.16      4.50 o 
   3   2   0      406.57      361.05     20.60 o 
   4   2   0     1975.17     1800.41     42.97 o 
   5   2   0      419.07      391.40     18.47 o 
   6   2   0      352.04      331.48     14.59 o 
   7   2   0      334.86      342.94     13.39 o 
   8   2   0      184.02      192.48     14.82 o 
   9   2   0      294.12      321.89     22.71 o 
  10   2   0      232.10      234.86     27.46 o 
  11   2   0       84.37       85.97     14.49 o 
  12   2   0        9.89       14.33      7.19 o 
   1   3   0    13375.28    13664.46    157.73 o 
   2   3   0      194.18      286.41     22.15 o 
   4   3   0     2110.89     2106.15     16.51 o 
   5   3   0      761.99      776.58     24.11 o 
   6   3   0       10.09        5.53      1.57 o 
   7   3   0      177.13      163.36     12.34 o 
   8   3   0       42.20       36.41      5.41 o 
   9   3   0      109.79      118.02     21.53 o 
  10   3   0      320.34      290.28     34.52 o 
  11   3   0        7.59        5.88      6.57 o 
  12   3   0        4.63       12.58      7.76 o 
   0   4   0    12019.33    13515.16    159.44 o 
   1   4   0    16342.94    16612.56    194.32 o 
   2   4   0      668.39      640.62     47.32 o 
   3   4   0     1319.82     1286.71     32.01 o 
   4   4   0     1005.95     1016.72     39.12 o 
   5   4   0     1488.19     1486.65     57.60 o 
   6   4   0      104.39      115.00     11.50 o 
   7   4   0      360.38      336.79     16.36 o 
   8   4   0      255.85      258.62     12.74 o 
   9   4   0      139.12      135.33     20.45 o 
  10   4   0      163.31      146.55     25.12 o 
  11   4   0       88.13       83.68     15.78 o 
  12   4   0       16.16       22.02      7.96 o 
   1   5   0      789.80      704.45     29.49 o 
   2   5   0      451.04      450.09     15.42 o 
   3   5   0      181.55      172.43     31.36 o 
   4   5   0      543.96      499.82     24.24 o 
   5   5   0      779.87      736.08     34.15 o 
   6   5   0      109.36      106.47     13.16 o 
   7   5   0      122.23      128.50     16.84 o 
   8   5   0      446.35      482.26     17.59 o 
   9   5   0       53.79       51.38      8.54 o 
  10   5   0       60.77       61.32      9.08 o 
  11   5   0       73.53       69.64     13.56 o 
  12   5   0        8.48       14.12      4.61 o 
   0   6   0    10259.44    11158.34    139.77 o 
   1   6   0     2990.65     3217.47     36.41 o 
   2   6   0      161.49      155.91     20.71 o 
   3   6   0     7792.12     7858.50    105.52 o 
   4   6   0      165.05      157.12     15.59 o 
   5   6   0      654.27      681.96     27.89 o 
   6   6   0      959.91      960.93     53.15 o 
   7   6   0       94.92       85.96     10.21 o 
   8   6   0       55.71       62.60      6.46 o 
   9   6   0      373.11      418.14     34.73 o 
  10   6   0        0.05        5.00      3.28 o 
  11   6   0        2.81        6.14      8.59 o 
  12   6   0       27.93       21.15      4.35 o 
   1   7   0     1030.98     1070.11     28.38 o 
   2   7   0     1243.73     1182.95     31.38 o 
   3   7   0       63.80       74.98     12.32 o 
   4   7   0      764.62      791.46     29.29 o 
   5   7   0      538.67      551.89     22.07 o 
   6   7   0        1.72        0.56      4.05 o 
   7   7   0       98.00      101.27     13.25 o 
   8   7   0      265.60      291.66     20.54 o 
   9   7   0        0.93        4.65      3.21 o 
  10   7   0       48.05       45.12      9.53 o 
  11   7   0       43.09       39.18      8.70 o 
  12   7   0       11.43       12.29      6.57 o 
   0   8   0     1424.72     1830.27     63.39 o 
   1   8   0     1859.34     1879.69     53.02 o 
   2   8   0      608.91      550.76     27.00 o 
   4   8   0     1368.36     1358.54     34.62 o 
   5   8   0      609.49      654.01     33.25 o 
   6   8   0      138.34      155.24     12.19 o 
   7   8   0      169.62      180.93     21.61 o 
   8   8   0      194.30      165.60     23.55 o 
   9   8   0      165.79      170.80     19.26 o 
  10   8   0       25.12       26.25      6.27 o 
  11   8   0       18.69       20.30     11.75 o 
  12   8   0       22.91       21.40      8.93 o 
   1   9   0     1104.04     1280.56     41.32 o 
   2   9   0      232.40      237.56     26.73 o 
   3   9   0      305.89      281.36      9.99 o 
   4   9   0      414.87      456.37     45.15 o 
   5   9   0      379.40      383.03     25.64 o 
   6   9   0        5.47       12.15     14.02 o 
   7   9   0       76.37       91.79     10.88 o 
   8   9   0       15.20       16.09      6.72 o 
   9   9   0       79.61       99.00     23.86 o 
  10   9   0      119.73      131.30     16.62 o 
  11   9   0       11.38       14.85      9.47 o 
   0  10   0      323.65      357.85     29.08 o 
   1  10   0      271.28      328.66     23.76 o 
   2  10   0     2445.24     2550.10     63.41 o 
   3  10   0      845.40      823.26     43.18 o 
   4  10   0     1496.56     1517.95     61.19 o 
   5  10   0      355.87      347.23     36.94 o 
   6  10   0       65.35       94.08     18.01 o 
   7  10   0       99.81      120.25     14.43 o 
   8  10   0      137.62      127.58     27.89 o 
   9  10   0       55.93       67.82     11.03 o 
  10  10   0       62.14       69.45     17.91 o 
  11  10   0       27.76       22.10      6.32 o 
   1  11   0      123.18      127.70     15.96 o 
   2  11   0      450.14      407.77     25.41 o 
   3  11   0        1.40       -2.28      2.66 o 
   4  11   0      200.91      180.93     22.22 o 
   5  11   0      156.19      166.74     21.19 o 
   6  11   0       38.45       33.78     13.22 o 
   7  11   0      156.89      165.59     21.19 o 
   8  11   0      236.11      270.89     19.03 o 
   9  11   0        6.38        7.05      4.04 o 
  10  11   0       18.16       19.32      4.71 o 
  11  11   0       14.42       28.72     14.33 o 
   0  12   0     2105.22     2324.63    123.58 o 
   1  12   0       99.53      120.94     10.37 o 
   2  12   0      556.74      547.28     24.21 o 
   3  12   0      960.34     1042.38     53.79 o 
   4  12   0       10.34       15.37      4.98 o 
   5  12   0       36.03       18.80     11.00 o 
   6  12   0      327.07      341.67     41.07 o 
   7  12   0      129.91      137.02     17.31 o 
   8  12   0       53.62       64.66      8.78 o 
   9  12   0       50.15       76.37     11.43 o 
  10  12   0        4.73        9.64      9.42 o 
  11  12   0        0.23       10.59      7.27 o 
   1  13   0      534.06      512.20     26.36 o 
   2  13   0      305.98      358.89     48.72 o 
   3  13   0       60.52       56.68      9.74 o 
   4  13   0       63.07       78.26      9.31 o 
   5  13   0       30.26       30.90      7.51 o 
   6  13   0       14.18       18.37      6.57 o 
   7  13   0      101.31       63.88     25.69 o 
   8  13   0      137.32      146.01     16.49 o 
   9  13   0        9.34        1.29     13.79 o 
  10  13   0        5.85        9.46      4.97 o 
   0  14   0      443.72      437.85     74.47 o 
   1  14   0      235.69      264.09     35.80 o 
   2  14   0      448.77      481.49     21.48 o 
   3  14   0      269.79      254.59     24.40 o 
   4  14   0      187.08      220.54     28.80 o 
   5  14   0      169.48      186.99     18.15 o 
   6  14   0      180.51      195.53     16.22 o 
   7  14   0       34.00       26.87      5.98 o 
   8  14   0       28.70       16.80      4.19 o 
   9  14   0       27.94       22.26      6.25 o 
  10  14   0       12.94       13.51      5.92 o 
   1  15   0       77.25       83.10     10.11 o 
   2  15   0      171.01      156.74     22.31 o 
   3  15   0       16.86       10.33      3.74 o 
   4  15   0        5.46       -4.96      5.94 o 
   5  15   0       24.27       23.52      6.53 o 
   6  15   0       13.01        9.80      9.73 o 
   7  15   0      154.97      159.35     21.60 o 
   8  15   0        1.18        9.86      8.23 o 
   9  15   0       13.96       17.04     13.48 o 
   0  16   0      216.16      223.92     18.73 o 
   1  16   0      365.81      395.22     47.18 o 
   2  16   0      257.33      309.12     26.70 o 
   3  16   0        6.87        2.57      4.66 o 
   4  16   0      168.01      158.84     24.09 o 
   5  16   0       38.04       23.88      7.71 o 
   6  16   0       18.43       27.76     13.35 o 
   7  16   0       68.91       76.21     10.26 o 
   8  16   0       17.57       18.99      7.86 o 
   9  16   0        0.05       -1.52      5.52 o 
   1  17   0      131.95      138.13     12.37 o 
   2  17   0       19.84       13.30      8.95 o 
   3  17   0       19.05       17.44      7.14 o 
   4  17   0       20.98       14.77      4.87 o 
   5  17   0       61.41       58.08      9.17 o 
   6  17   0       17.84       16.09      4.84 o 
   7  17   0       48.36       37.01     10.45 o 
   8  17   0       13.58       10.00      6.02 o 
   0  18   0      287.21      358.73     21.73 o 
   1  18   0       26.35       39.55      8.43 o 
   2  18   0        3.16        4.86      2.55 o 
   3  18   0      130.85      134.44     20.69 o 
   4  18   0        6.03       10.88      3.79 o 
   5  18   0       11.54       10.54      5.05 o 
   6  18   0       80.57       74.81     15.65 o 
   7  18   0       10.04       13.57      6.01 o 
   8  18   0        6.78       18.32     11.49 o 
   1  19   0       35.92       40.54      7.35 o 
   2  19   0       25.46       12.03      7.30 o 
   3  19   0       14.01       13.40      4.59 o 
   4  19   0        4.39        4.89      5.49 o 
   5  19   0       46.62       56.65     10.12 o 
   6  19   0        2.25        6.17      8.18 o 
   7  19   0       14.21        9.81      7.76 o 
   0  20   0       65.19       68.00     15.89 o 
   1  20   0       46.05       42.91     10.48 o 
   2  20   0       43.27       33.72     11.70 o 
   3  20   0       54.55       66.01     21.01 o 
   4  20   0       22.15       14.56      8.05 o 
   5  20   0       15.65       13.23      8.15 o 
   6  20   0       24.30       16.95      7.84 o 
   1  21   0       16.95       14.96      7.85 o 
   2  21   0       10.40       -0.37      7.97 o 
   3  21   0        3.88        8.31      4.34 o 
   4  21   0       14.54       17.61      7.74 o 
   5  21   0       15.27        8.49      5.01 o 
   0  22   0        3.15        8.75      6.62 o 
   1  22   0       34.67       33.36      8.52 o 
   2  22   0       16.94       20.30      6.99 o 
   3  22   0        3.99        3.85      5.42 o 
   1  23   0        5.52       13.24      5.87 o 
  -4 -22   1       10.58       14.73     12.50 o 
  -3 -22   1       14.75       24.58      8.52 o 
  -2 -22   1        0.49        2.52     10.14 o 
  -1 -22   1        0.24       -2.54      8.80 o 
   0 -22   1       14.78       27.79     13.66 o 
   1 -22   1        0.76       -7.50      7.50 o 
   2 -22   1        9.82       14.28      4.90 o 
   3 -22   1       24.82       22.26      7.33 o 
  -5 -21   1        1.98        4.42     12.76 o 
  -4 -21   1       38.60       53.92      9.49 o 
  -3 -21   1       20.46       27.14      6.82 o 
  -2 -21   1        9.46        7.36      5.23 o 
  -1 -21   1       34.61       33.41      6.55 o 
   0 -21   1       40.43       31.47      7.48 o 
   1 -21   1        9.00       12.32      4.13 o 
   2 -21   1       46.80       34.04      7.16 o 
   3 -21   1       17.95        9.44      4.06 o 
   4 -21   1        3.91        7.77      5.31 o 
   5 -21   1       10.37       14.02      8.18 o 
  -6 -20   1       23.34       26.21     16.92 o 
  -5 -20   1        9.94        7.69      6.70 o 
  -4 -20   1       17.11        6.87      6.13 o 
  -3 -20   1       24.94       22.30     10.74 o 
  -2 -20   1       11.27       18.17      4.89 o 
  -1 -20   1        7.74       13.72      5.76 o 
   0 -20   1       12.49        9.57      2.46 o 
   1 -20   1       11.47       11.83      3.63 o 
   2 -20   1        6.74        6.31      6.79 o 
   3 -20   1        8.16       -2.30      7.17 o 
   4 -20   1        9.60        9.11      4.63 o 
   5 -20   1       10.74        1.53      8.68 o 
   6 -20   1       12.42       14.52      9.11 o 
  -7 -19   1        0.09        0.33      8.72 o 
  -6 -19   1       13.52       12.05      6.16 o 
  -5 -19   1       65.94       72.86     12.74 o 
  -4 -19   1       10.80       10.57      2.99 o 
  -3 -19   1       21.84       11.97     10.51 o 
  -2 -19   1      135.18      157.08     26.75 o 
  -1 -19   1       19.62       12.51      4.16 o 
   0 -19   1       31.24       26.81      4.20 o 
   1 -19   1      108.68      117.17     13.76 o 
   2 -19   1        4.13        1.86      4.19 o 
   3 -19   1       16.01       14.22      4.03 o 
   4 -19   1      124.33      100.86     33.22 o 
   5 -19   1       16.64       16.49      5.27 o 
   6 -19   1        8.99        7.48      5.10 o 
   7 -19   1       28.27       10.82      9.06 o 
  -8 -18   1       15.89       15.85      5.67 o 
  -7 -18   1        8.57        8.78      5.37 o 
  -6 -18   1       13.92       14.51     14.15 o 
  -5 -18   1        2.73       16.63      4.90 o 
  -4 -18   1       45.06       44.50      9.31 o 
  -3 -18   1       48.92       61.01     16.48 o 
  -2 -18   1        4.88       21.04      8.43 o 
  -1 -18   1       49.62       56.73      6.45 o 
   0 -18   1       46.31       43.40      6.88 o 
   1 -18   1       12.01       11.48      2.85 o 
   2 -18   1        8.73       16.52      3.71 o 
   3 -18   1       28.13       37.97      5.18 o 
   4 -18   1        3.23        5.46     10.94 o 
   5 -18   1       21.61       27.34     10.27 o 
   6 -18   1       62.02       54.98      8.18 o 
   7 -18   1        0.62        7.04      5.87 o 
  -9 -17   1       16.87       15.06     10.45 o 
  -8 -17   1       15.74       17.91     12.24 o 
  -7 -17   1       29.60        9.80     13.33 o 
  -6 -17   1       21.24       19.86     10.45 o 
  -5 -17   1      104.98      107.65     15.52 o 
  -4 -17   1       40.54       48.97     17.39 o 
  -3 -17   1       50.33       51.23      8.17 o 
  -2 -17   1      123.22      128.42     15.02 o 
  -1 -17   1      150.33      175.42     14.84 o 
   0 -17   1       48.97       54.57      6.45 o 
   1 -17   1      130.11      156.97     13.63 o 
   2 -17   1      113.44       99.53     11.06 o 
   3 -17   1       69.66       73.12      9.57 o 
   4 -17   1       49.68       49.53      6.03 o 
   5 -17   1       41.24       34.01      8.64 o 
   6 -17   1       20.10       20.09      6.95 o 
   7 -17   1       47.06       48.14     10.95 o 
   8 -17   1       35.52       42.52      8.16 o 
  -9 -16   1       52.42       60.38     18.09 o 
  -8 -16   1        4.00       14.18     13.40 o 
  -7 -16   1       15.10       20.75      6.50 o 
  -6 -16   1      108.31      112.51     13.41 o 
  -5 -16   1        4.12        7.56      7.04 o 
  -4 -16   1        7.86       14.18      5.74 o 
  -3 -16   1       21.24       29.52      5.61 o 
  -2 -16   1        9.33        8.10      3.36 o 
  -1 -16   1       13.36       16.11      3.84 o 
   0 -16   1      185.62      201.60     15.25 o 
   1 -16   1       87.79       85.36      9.22 o 
   2 -16   1       19.26       29.43      4.58 o 
   3 -16   1       67.81       68.93      8.05 o 
   4 -16   1      113.77      100.92     10.32 o 
   5 -16   1       78.04       48.82     20.73 o 
   6 -16   1       80.65       80.44     10.88 o 
   7 -16   1        3.58       16.69      5.84 o 
   8 -16   1       12.88        7.19      5.52 o 
 -10 -15   1       10.28       14.23      6.22 o 
  -9 -15   1       13.03       13.62      6.11 o 
  -8 -15   1       30.71       30.12      8.75 o 
  -7 -15   1      151.28      151.97     18.86 o 
  -6 -15   1       20.67       18.66     14.85 o 
  -5 -15   1       12.73       22.33      9.06 o 
  -4 -15   1      124.51      139.13     20.78 o 
  -3 -15   1      543.55      557.69     22.91 o 
  -2 -15   1       42.00       41.41      6.11 o 
  -1 -15   1      883.39      996.03     17.50 o 
   0 -15   1      230.47      235.89     14.82 o 
   1 -15   1        3.23        5.98      2.71 o 
   2 -15   1      110.77      120.97     12.06 o 
   3 -15   1      142.67      139.09     16.35 o 
   4 -15   1       57.97       52.51      8.75 o 
   5 -15   1      286.27      294.20     20.20 o 
   6 -15   1       86.79       89.68     17.96 o 
   7 -15   1       25.05       18.53      9.11 o 
   8 -15   1       87.65       93.10     22.25 o 
   9 -15   1        3.54        5.92      4.46 o 
 -10 -14   1       19.87       19.63      7.32 o 
  -9 -14   1       37.51       33.05      6.76 o 
  -8 -14   1       19.52       25.70      7.80 o 
  -7 -14   1       37.13       37.21     12.63 o 
  -6 -14   1       64.90       64.69     25.02 o 
  -5 -14   1        4.55        9.83     11.20 o 
  -4 -14   1       97.07       91.59     11.38 o 
  -3 -14   1       87.03       82.83     12.95 o 
  -2 -14   1       49.97       46.83      5.33 o 
  -1 -14   1       91.59       80.11      6.95 o 
   0 -14   1      650.50      665.19     13.86 o 
   1 -14   1      105.62       90.76      8.10 o 
   2 -14   1      167.66      158.18     14.67 o 
   3 -14   1        2.86        4.41      3.89 o 
   4 -14   1        4.79        8.85      8.40 o 
   5 -14   1      154.23      178.03     17.11 o 
   6 -14   1       92.64       90.00     10.78 o 
   7 -14   1       23.18       35.04      8.63 o 
   8 -14   1       29.46       23.75     14.44 o 
   9 -14   1       22.91       19.16      5.87 o 
 -10 -13   1        5.02       -0.70      3.88 o 
  -9 -13   1        0.13        4.49      7.62 o 
  -8 -13   1      144.98      168.66     19.23 o 
  -7 -13   1       36.19       51.59     12.94 o 
  -6 -13   1      125.65      109.66     19.61 o 
  -5 -13   1      454.40      481.93     42.05 o 
  -4 -13   1      254.06      238.71     10.41 o 
  -3 -13   1      127.12      134.89     14.15 o 
  -2 -13   1      798.55      906.29     32.54 o 
  -1 -13   1      124.45      139.79     12.78 o 
   0 -13   1      246.11      227.88     20.78 o 
   1 -13   1     1168.07     1345.27     40.51 o 
   2 -13   1       84.27       93.49      9.38 o 
   3 -13   1      274.95      270.22     12.68 o 
   4 -13   1      162.60      160.53     10.35 o 
   5 -13   1       66.30       80.69      9.19 o 
   6 -13   1      118.11      102.65     16.56 o 
   7 -13   1      245.66      235.41     49.27 o 
   8 -13   1        5.13        1.90      3.87 o 
   9 -13   1       69.16       81.59     12.86 o 
  10 -13   1       17.05        5.59     11.90 o 
 -11 -12   1        6.75       15.30      7.53 o 
 -10 -12   1       47.98       38.53      8.56 o 
  -9 -12   1       11.08       18.87      8.94 o 
  -8 -12   1      145.58      161.66     19.82 o 
  -7 -12   1       93.87      108.44     15.27 o 
  -6 -12   1       91.20       79.33     14.13 o 
  -5 -12   1        3.15       12.22     15.42 o 
  -4 -12   1      275.22      292.08     11.55 o 
  -3 -12   1      142.24      142.91      8.36 o 
  -2 -12   1      148.12      159.53     15.82 o 
  -1 -12   1      373.52      376.30     15.07 o 
   0 -12   1      283.15      282.44     13.20 o 
   1 -12   1      138.70      132.77     12.36 o 
   2 -12   1      586.03      600.31     20.39 o 
   3 -12   1      643.64      683.03     27.88 o 
   4 -12   1       11.43        0.18      3.77 o 
   5 -12   1       52.38       47.88      6.77 o 
   6 -12   1       95.04       90.96     10.94 o 
   7 -12   1        1.94        3.64      5.90 o 
   8 -12   1       14.95       20.67      4.73 o 
   9 -12   1      113.09      104.21     17.96 o 
  10 -12   1        0.85        6.35      5.43 o 
 -11 -11   1       18.77       19.50      6.45 o 
 -10 -11   1        9.91       16.73      5.38 o 
  -9 -11   1      143.39      147.46     18.09 o 
  -8 -11   1       78.07       70.14      8.91 o 
  -7 -11   1       60.24       47.74     16.61 o 
  -6 -11   1       45.60       34.47     12.58 o 
  -5 -11   1      466.95      475.89     14.98 o 
  -4 -11   1      569.52      528.76     26.86 o 
  -3 -11   1      815.54      866.00     32.36 o 
  -2 -11   1     1086.64     1117.95     27.00 o 
  -1 -11   1      788.69      827.12     15.69 o 
   0 -11   1       46.07       59.06      6.34 o 
   1 -11   1      429.65      430.24     15.45 o 
   2 -11   1      238.75      244.67     25.00 o 
   3 -11   1      620.74      652.74     37.82 o 
   4 -11   1      577.63      602.86     25.96 o 
   5 -11   1      139.52      118.89     13.13 o 
   6 -11   1       73.53       70.76     10.28 o 
   7 -11   1      229.13      247.45     21.77 o 
   8 -11   1       90.28      112.91     17.43 o 
   9 -11   1       17.04       11.77      7.02 o 
  10 -11   1       40.41       23.04      7.92 o 
  11 -11   1       27.98       11.28     10.56 o 
 -11 -10   1        8.74       16.33      4.76 o 
 -10 -10   1        5.65       13.11      5.33 o 
  -9 -10   1      223.21      235.23     31.07 o 
  -8 -10   1       26.89       41.53     12.78 o 
  -7 -10   1       29.84       41.41     16.59 o 
  -6 -10   1      258.63      242.19     30.92 o 
  -5 -10   1       87.97       98.16      9.80 o 
  -4 -10   1      384.16      399.32     67.64 o 
  -3 -10   1      462.09      455.63     33.13 o 
  -2 -10   1      263.83      246.72     21.85 o 
  -1 -10   1      143.05      185.07     18.49 o 
   0 -10   1     2016.73     2006.94     32.62 o 
   1 -10   1      589.33      681.71     17.50 o 
   2 -10   1       64.64       58.61      8.29 o 
   3 -10   1      397.81      395.17     15.27 o 
   4 -10   1      211.81      227.71     23.62 o 
   5 -10   1       53.94       51.03      5.03 o 
   6 -10   1       40.36       45.02      6.18 o 
   7 -10   1       79.98       74.50      9.40 o 
   8 -10   1       74.10       73.27      9.57 o 
   9 -10   1       59.26       43.73      8.60 o 
  10 -10   1       26.47       19.23      5.45 o 
  11 -10   1        3.32        9.11      4.81 o 
 -12  -9   1        6.56        9.04      5.30 o 
 -11  -9   1        8.86        5.32      5.67 o 
 -10  -9   1      109.81      136.66     16.67 o 
  -9  -9   1        0.25        8.96     16.15 o 
  -8  -9   1       37.61       37.89      8.27 o 
  -7  -9   1      327.64      329.00     38.47 o 
  -6  -9   1      244.24      219.17     20.78 o 
  -5  -9   1      114.18      110.90     13.66 o 
  -4  -9   1     2365.24     2435.87     56.54 o 
  -3  -9   1      938.64      925.67     22.92 o 
  -2  -9   1       57.09       56.89      4.77 o 
  -1  -9   1      669.70      641.60     21.03 o 
   0  -9   1     2345.64     2529.66     39.03 o 
   1  -9   1       54.12       55.12      5.18 o 
   2  -9   1     5750.08     5812.04     87.52 o 
   3  -9   1     1154.26     1108.11     31.46 o 
   4  -9   1       54.81       54.04      7.58 o 
   5  -9   1      348.54      329.39     14.15 o 
   6  -9   1      281.36      307.57     28.88 o 
   7  -9   1       15.19       18.44      4.22 o 
   8  -9   1      435.73      474.31     19.26 o 
   9  -9   1      100.63       87.21     12.05 o 
  10  -9   1        5.47       14.00      4.30 o 
  11  -9   1       24.54       24.62      5.91 o 
 -12  -8   1        0.59       13.88      8.38 o 
 -11  -8   1        8.40       12.84      5.54 o 
 -10  -8   1       46.25       31.18     12.94 o 
  -9  -8   1      119.80      114.52     12.02 o 
  -8  -8   1        9.39       10.46      3.93 o 
  -7  -8   1      118.57      120.35     16.42 o 
  -6  -8   1      132.98      116.55     11.55 o 
  -5  -8   1      202.77      178.23     14.99 o 
  -4  -8   1     1230.33     1196.22     30.05 o 
  -3  -8   1     3040.14     3102.23     54.17 o 
  -2  -8   1      212.25      190.71     11.76 o 
  -1  -8   1      180.77      183.00      7.63 o 
   0  -8   1      836.34      849.42     28.92 o 
   1  -8   1      271.11      264.53      8.28 o 
   2  -8   1     2225.21     2209.06     41.06 o 
   3  -8   1     1945.94     1958.24     36.76 o 
   4  -8   1       44.90       45.41      4.19 o 
   5  -8   1       88.58       99.96      9.92 o 
   6  -8   1       29.37       36.40      4.21 o 
   7  -8   1      104.92      102.11     10.64 o 
   8  -8   1      178.45      182.40     16.75 o 
   9  -8   1       74.66       75.28      8.70 o 
  10  -8   1       32.64       33.61      8.68 o 
  11  -8   1       19.40       22.25      7.10 o 
 -12  -7   1        1.01       -6.43      6.52 o 
 -11  -7   1       59.52       65.05     24.63 o 
 -10  -7   1       56.44       75.78     15.19 o 
  -9  -7   1       84.31       76.35      7.92 o 
  -8  -7   1      191.16      210.91     25.64 o 
  -7  -7   1       92.63      108.16     13.99 o 
  -6  -7   1      495.36      523.00     24.27 o 
  -5  -7   1     2076.24     1946.61     47.40 o 
  -4  -7   1      456.16      427.75     20.07 o 
  -3  -7   1      655.85      604.39     29.34 o 
  -2  -7   1     4321.31     4575.77     63.82 o 
  -1  -7   1      447.17      520.13     15.71 o 
   0  -7   1     1291.47     1225.19     24.10 o 
   1  -7   1     1469.69     1290.50     36.37 o 
   2  -7   1     1342.48     1368.49     27.74 o 
   3  -7   1      401.70      369.18     18.37 o 
   4  -7   1     3199.01     3299.94     73.99 o 
   5  -7   1      141.86      170.08     15.25 o 
   6  -7   1       51.16       59.66      7.11 o 
   7  -7   1      221.20      248.13     20.37 o 
   8  -7   1       13.67       10.17      4.20 o 
   9  -7   1       80.64       68.15     17.10 o 
  10  -7   1      157.83      141.42     16.77 o 
  11  -7   1       11.63        6.92      5.64 o 
 -12  -6   1       11.12        4.35      6.52 o 
 -11  -6   1       42.76       34.17      8.53 o 
 -10  -6   1       90.90       92.02     11.74 o 
  -9  -6   1       29.35       37.60      6.68 o 
  -8  -6   1       26.08       22.88      7.58 o 
  -7  -6   1      117.37      120.91     14.25 o 
  -6  -6   1       61.56       61.98      5.67 o 
  -5  -6   1      572.82      539.89     15.27 o 
  -4  -6   1     1536.56     1471.24     34.75 o 
  -3  -6   1      546.11      540.26     20.10 o 
  -2  -6   1      531.39      474.83     17.10 o 
  -1  -6   1     1418.01     1353.26     23.37 o 
   0  -6   1     4088.33     4066.57     28.34 o 
   1  -6   1     3378.84     3432.09    100.40 o 
   2  -6   1      317.33      289.43     12.92 o 
   3  -6   1      878.25      819.49     20.82 o 
   4  -6   1       73.94       59.66      7.83 o 
   5  -6   1      449.99      447.19     15.89 o 
   6  -6   1      183.08      178.96     16.26 o 
   7  -6   1       17.62       17.88      3.04 o 
   8  -6   1        7.45        8.60      3.04 o 
   9  -6   1      334.62      366.65     36.18 o 
  10  -6   1        4.85        6.82      6.26 o 
  11  -6   1        2.34       11.87      5.30 o 
  12  -6   1       16.10       13.61      7.61 o 
 -12  -5   1        4.38       11.72      3.08 o 
 -11  -5   1       53.60       50.76     19.12 o 
 -10  -5   1       95.28       93.38     16.16 o 
  -9  -5   1       24.12       24.37      6.32 o 
  -8  -5   1      202.89      201.01     22.11 o 
  -7  -5   1      100.91      102.42     15.30 o 
  -6  -5   1      191.37      166.20     16.62 o 
  -5  -5   1     2720.50     2606.72     45.64 o 
  -4  -5   1     2089.70     1973.59     35.51 o 
  -3  -5   1     1457.40     1508.21     36.08 o 
  -2  -5   1     3094.03     3123.80     30.37 o 
  -1  -5   1      523.77      547.04     19.97 o 
   0  -5   1      877.36      834.26     25.24 o 
   1  -5   1     7592.45     7596.85     48.28 o 
   2  -5   1     1731.11     1606.07     31.01 o 
   3  -5   1      554.91      505.26     21.82 o 
   4  -5   1     1818.40     1864.12     34.39 o 
   5  -5   1      243.31      251.80      9.23 o 
   6  -5   1      354.62      348.10     13.23 o 
   7  -5   1      632.90      601.53     18.77 o 
   8  -5   1       27.35       20.26      5.36 o 
   9  -5   1      135.96      138.74     31.28 o 
  10  -5   1      224.59      213.39     26.26 o 
  11  -5   1       20.91       17.62      6.39 o 
  12  -5   1        9.74       12.11      7.40 o 
 -12  -4   1       32.20       25.69      5.41 o 
 -11  -4   1       39.00       36.27      5.28 o 
 -10  -4   1      120.31      108.80     15.11 o 
  -9  -4   1      265.19      247.50     26.17 o 
  -8  -4   1       55.54       68.10      8.22 o 
  -7  -4   1      189.05      194.09     23.31 o 
  -6  -4   1     1051.50      962.34     29.80 o 
  -5  -4   1      113.05      103.45     12.86 o 
  -4  -4   1      636.42      878.03     51.85 o 
  -3  -4   1     2255.01     2278.77     27.27 o 
  -2  -4   1      464.00      744.38     56.28 o 
  -1  -4   1     5288.78     5461.26    100.03 o 
   0  -4   1     8132.80     8641.05    151.88 o 
   1  -4   1      352.52      367.09     11.07 o 
   2  -4   1     2480.95     2504.54     22.76 o 
   3  -4   1     1056.32     1021.77     21.64 o 
   4  -4   1      450.72      471.20     14.61 o 
   5  -4   1      153.26      119.51      7.92 o 
   6  -4   1      682.33      663.86     17.92 o 
   7  -4   1        3.93        3.41      2.65 o 
   8  -4   1      144.32      157.48     13.19 o 
   9  -4   1       65.51       65.54      8.17 o 
  10  -4   1       54.52       60.53      8.30 o 
  11  -4   1       24.82       36.32     10.40 o 
  12  -4   1        2.14       13.87      5.90 o 
 -12  -3   1       38.01       11.44      5.12 o 
 -11  -3   1       15.83       14.31      3.95 o 
 -10  -3   1      312.02      341.18     31.04 o 
  -9  -3   1      130.43      142.05     14.78 o 
  -8  -3   1        0.91        3.24      6.19 o 
  -7  -3   1      692.47      662.68     23.34 o 
  -6  -3   1      859.87      818.22     18.12 o 
  -5  -3   1      412.95      459.50     17.98 o 
  -4  -3   1     2443.47     2507.51     41.71 o 
  -3  -3   1      981.67      981.98     31.02 o 
  -2  -3   1       26.76       44.00     10.69 o 
   0  -3   1    25922.67    25011.00    432.44 o 
   1  -3   1     1881.35     1891.80     36.03 o 
   2  -3   1       11.34       11.61      1.82 o 
   3  -3   1      124.48      102.77      4.83 o 
   4  -3   1      148.74      163.52      4.19 o 
   5  -3   1     5580.44     5884.84     98.69 o 
   6  -3   1      323.45      331.06     18.34 o 
   7  -3   1      125.19      127.81     11.23 o 
   8  -3   1      871.09      925.44     20.58 o 
   9  -3   1      155.74      166.93     15.58 o 
  10  -3   1        5.27        2.84      2.59 o 
  11  -3   1      109.35      112.59     15.98 o 
  12  -3   1        6.95        6.30      6.39 o 
 -13  -2   1        2.54        7.30     10.56 o 
 -12  -2   1       58.41       33.61      7.61 o 
 -11  -2   1       42.40       30.50     11.00 o 
 -10  -2   1       86.53       77.63     10.56 o 
  -9  -2   1      167.86      147.94     17.67 o 
  -8  -2   1        6.00        1.68      5.06 o 
  -7  -2   1      260.36      276.56     16.67 o 
  -6  -2   1     1029.78      968.69     21.55 o 
  -5  -2   1      148.88      142.32     11.35 o 
  -4  -2   1     1267.43     1205.47     27.12 o 
  -3  -2   1     1228.10     1094.11     42.43 o 
  -1  -2   1     1713.16     1859.68     26.66 o 
   0  -2   1     9256.00     8512.43     56.88 o 
   1  -2   1     3011.78     2788.95     20.99 o 
   2  -2   1     3285.84     3230.33     21.42 o 
   3  -2   1      481.21      541.14     16.15 o 
   4  -2   1      390.30      420.38     15.27 o 
   5  -2   1     2618.58     2763.97     43.36 o 
   6  -2   1     1281.69     1248.43     33.32 o 
   7  -2   1      174.68      175.62     18.36 o 
   8  -2   1      327.96      348.20     33.62 o 
   9  -2   1       64.37       61.66      6.88 o 
  10  -2   1       35.02       41.93      8.69 o 
  11  -2   1       37.42       26.65      6.49 o 
  12  -2   1       19.08       21.33      9.78 o 
 -13  -1   1        6.37       11.38      5.64 o 
 -12  -1   1        5.58        5.11      4.15 o 
 -11  -1   1      187.12      159.62     15.40 o 
 -10  -1   1       32.56       34.36      5.54 o 
  -9  -1   1      201.83      207.37     25.98 o 
  -8  -1   1      528.81      523.11     15.37 o 
  -7  -1   1       47.38       45.21      4.27 o 
  -6  -1   1      769.56      750.68     20.34 o 
  -5  -1   1     2152.68     1995.56     35.97 o 
  -4  -1   1      636.71      620.61     22.00 o 
  -3  -1   1      614.73      577.50     80.31 o 
  -2  -1   1    18414.41    18136.98    120.84 o 
   0  -1   1     1117.62      829.13     45.75 o 
   1  -1   1    13494.88    13211.22     76.18 o 
   2  -1   1     3478.40     3361.35     22.25 o 
   3  -1   1     2249.81     2291.10     21.80 o 
   4  -1   1     1113.80     1012.17     18.80 o 
   5  -1   1     1731.25     1730.81     27.97 o 
   6  -1   1      408.92      426.67     15.57 o 
   7  -1   1     1370.32     1421.27     44.99 o 
   8  -1   1       34.19       39.51      8.92 o 
   9  -1   1      193.06      181.78     17.43 o 
  10  -1   1      293.87      286.60     26.33 o 
  11  -1   1       40.70       45.36      8.87 o 
  12  -1   1       10.06       13.42      4.21 o 
 -13   0   1       15.49       38.66     12.94 o 
 -12   0   1        8.90       13.63      3.82 o 
 -11   0   1       39.86       28.98      5.77 o 
 -10   0   1      340.71      352.99     24.65 o 
  -9   0   1       81.93       85.56      9.93 o 
  -8   0   1      160.48      137.72     13.69 o 
  -7   0   1      233.75      227.55     21.16 o 
  -6   0   1      306.20      320.62      9.53 o 
  -5   0   1      443.85      441.48     24.51 o 
  -4   0   1       24.96       18.21      2.21 o 
  -3   0   1       14.69       12.04      2.52 o 
  -2   0   1     3178.95     4517.09     54.91 o 
   1   0   1      105.62       85.87      3.30 o 
   2   0   1     1034.64      962.56      9.92 o 
   3   0   1       30.20       31.06      3.86 o 
   4   0   1      138.62      115.38     12.94 o 
   5   0   1      893.73      865.39     29.03 o 
   6   0   1     1403.54     1539.27     30.60 o 
   7   0   1      186.31      170.39     14.46 o 
   8   0   1       64.82       78.41      7.55 o 
   9   0   1      317.50      301.42     29.29 o 
  10   0   1       51.48       51.63     10.83 o 
  11   0   1        0.08        1.53      7.12 o 
  12   0   1       23.57       30.13      7.45 o 
 -13   1   1        5.89       -2.64     10.71 o 
 -12   1   1        3.55        5.02      4.45 o 
 -11   1   1      189.99      196.71     27.87 o 
 -10   1   1       31.27       31.25      8.71 o 
  -9   1   1      218.25      211.67     22.69 o 
  -8   1   1      444.56      451.43     23.50 o 
  -7   1   1       57.40       59.02      5.48 o 
  -6   1   1      774.96      792.75     20.57 o 
  -5   1   1     2052.77     1917.35     40.66 o 
  -4   1   1      547.50      535.57     22.08 o 
  -3   1   1      639.66      608.40     60.52 o 
  -2   1   1    18770.75    18393.07    148.40 o 
   0   1   1      981.13      843.31     46.47 o 
   1   1   1    13436.58    12969.74     77.05 o 
   2   1   1     3360.23     3252.09     31.80 o 
   3   1   1     2089.50     2182.41     19.71 o 
   4   1   1     1234.84     1136.79     38.86 o 
   5   1   1     1782.30     1777.91     39.38 o 
   6   1   1      375.31      383.83     26.00 o 
   7   1   1     1247.00     1265.94     40.51 o 
   8   1   1       30.27       33.37      5.17 o 
   9   1   1      179.22      180.32     16.38 o 
  10   1   1      300.44      277.66     42.04 o 
  11   1   1       42.23       35.97      9.08 o 
  12   1   1       12.33       15.01     11.85 o 
 -13   2   1        1.73       11.59      7.04 o 
 -12   2   1       58.70       32.76     14.70 o 
 -11   2   1       42.99       38.39      7.24 o 
 -10   2   1       92.75       79.68     11.02 o 
  -9   2   1      176.58      158.83     15.91 o 
  -8   2   1        3.53        4.13      2.50 o 
  -7   2   1      249.53      218.40     31.93 o 
  -6   2   1     1017.93      925.49     61.30 o 
  -5   2   1      139.44      160.80     27.43 o 
  -4   2   1     1298.74     1253.52     25.04 o 
  -3   2   1     1180.62     1058.84     43.00 o 
  -2   2   1      265.85      468.18     25.98 o 
  -1   2   1     1589.11     1836.28     41.70 o 
   0   2   1     9416.16     8663.71    102.00 o 
   1   2   1     3049.95     2808.79     17.81 o 
   2   2   1     3245.22     3242.87     45.23 o 
   3   2   1      483.30      547.25     32.71 o 
   4   2   1      415.78      450.62     19.70 o 
   5   2   1     2602.49     2822.04     59.52 o 
   6   2   1     1286.95     1284.19     79.00 o 
   7   2   1      163.28      156.39     12.00 o 
   8   2   1      350.98      352.93     15.49 o 
   9   2   1       57.86       62.38      9.71 o 
  10   2   1       39.62       55.36      8.55 o 
  11   2   1       39.61       33.14      8.04 o 
  12   2   1       16.13       33.02     12.11 o 
 -13   3   1       29.05       10.78      5.78 o 
 -12   3   1       40.13       31.88     14.96 o 
 -11   3   1       14.92       17.18      7.56 o 
 -10   3   1      310.61      326.11     37.31 o 
  -9   3   1      112.95      111.31      9.91 o 
  -8   3   1        0.55        5.26      3.07 o 
  -7   3   1      663.01      662.09     25.96 o 
  -6   3   1      897.05      824.95     57.08 o 
  -5   3   1      421.63      457.32     16.99 o 
  -4   3   1     2635.05     2635.37     30.05 o 
  -3   3   1      925.61      951.93     35.81 o 
  -2   3   1       29.09       57.05      5.40 o 
  -1   3   1    32529.66    32320.91     60.24 o 
   0   3   1    25746.93    24628.74    101.48 o 
   1   3   1     1900.96     1907.11     43.38 o 
   3   3   1      120.40      104.59     18.94 o 
   4   3   1      148.38      182.93     27.58 o 
   5   3   1     5545.92     5738.83    118.31 o 
   6   3   1      331.20      308.83      9.41 o 
   7   3   1      128.44      119.42     10.63 o 
   8   3   1      870.25      861.05     28.70 o 
   9   3   1      165.78      155.18     21.78 o 
  10   3   1        5.55        5.14      4.36 o 
  11   3   1      110.49       90.52     16.73 o 
  12   3   1        5.59        0.88      4.04 o 
 -12   4   1       35.33       37.92     11.07 o 
 -11   4   1       42.33       50.06     11.44 o 
 -10   4   1      123.56      111.64     13.47 o 
  -9   4   1      241.70      235.03     29.94 o 
  -8   4   1       45.61       36.21      6.86 o 
  -7   4   1      173.70      154.48     12.97 o 
  -6   4   1     1048.42      956.60     18.30 o 
  -5   4   1      109.19       85.22      5.20 o 
  -3   4   1     2271.55     2294.89     38.61 o 
  -2   4   1      492.73      728.81     20.63 o 
  -1   4   1     5466.49     5571.68     48.98 o 
   1   4   1      323.55      338.95      4.78 o 
   2   4   1     2571.77     2545.39     29.37 o 
   3   4   1     1112.03     1024.54     26.23 o 
   4   4   1      438.49      455.86     31.57 o 
   5   4   1      174.58      162.13     29.91 o 
   6   4   1      644.34      590.82     41.61 o 
   7   4   1        7.55        7.19      6.05 o 
   8   4   1      126.03      125.99     15.77 o 
   9   4   1       71.28       71.84     12.34 o 
  10   4   1       55.98       69.50     11.40 o 
  11   4   1       21.67       29.86      6.19 o 
  12   4   1        1.10       -1.99      8.36 o 
 -12   5   1        5.24        3.64      5.79 o 
 -11   5   1       58.99       58.53      7.33 o 
 -10   5   1       95.45      117.93     14.25 o 
  -9   5   1       27.79       37.83      6.02 o 
  -8   5   1      191.91      171.26     14.59 o 
  -7   5   1      118.41      115.71      9.52 o 
  -6   5   1      193.56      166.22      7.62 o 
  -5   5   1     2689.66     2543.73     57.94 o 
  -4   5   1     2001.92     1848.98     43.45 o 
  -3   5   1     1454.86     1503.68     29.63 o 
  -2   5   1     3226.61     3127.28     25.56 o 
  -1   5   1      577.43      626.52     21.22 o 
   0   5   1      727.97      695.96     32.96 o 
   1   5   1     7779.93     7569.47     66.93 o 
   2   5   1     1740.95     1603.92     54.08 o 
   3   5   1      591.85      551.34     32.81 o 
   4   5   1     1818.29     1829.73     41.80 o 
   5   5   1      275.88      270.50     10.23 o 
   6   5   1      337.10      356.06     16.91 o 
   7   5   1      716.17      656.60     25.51 o 
   8   5   1       15.81       15.27      5.85 o 
   9   5   1      131.27      128.93     15.36 o 
  10   5   1      229.67      210.12     22.28 o 
  11   5   1       19.97        9.31      8.05 o 
  12   5   1        9.88       10.49      6.26 o 
 -12   6   1        9.69       10.53      6.71 o 
 -11   6   1       46.07       47.11     17.62 o 
 -10   6   1      103.77       87.05     13.92 o 
  -9   6   1       31.32       29.29      5.88 o 
  -8   6   1       29.54       28.93      5.31 o 
  -7   6   1      128.27      134.51     11.72 o 
  -6   6   1       60.72       61.86      7.36 o 
  -5   6   1      542.12      487.57     36.17 o 
  -4   6   1     1531.17     1446.48     34.84 o 
  -3   6   1      508.34      505.93     18.05 o 
  -2   6   1      545.69      477.38     17.51 o 
  -1   6   1     1441.94     1387.70     51.02 o 
   0   6   1     4200.11     4231.62     41.94 o 
   1   6   1     3410.17     3397.48     39.40 o 
   2   6   1      263.64      251.26     18.94 o 
   3   6   1      817.47      812.62     35.14 o 
   4   6   1       86.23       83.16     11.16 o 
   5   6   1      436.23      418.31     23.99 o 
   6   6   1      200.76      205.53     16.91 o 
   7   6   1       18.75       23.48      6.19 o 
   8   6   1        4.88       11.10      4.23 o 
   9   6   1      324.43      333.22     20.39 o 
  10   6   1        5.23       10.42      4.74 o 
  11   6   1        2.71        7.08      4.10 o 
  12   6   1       13.93       14.51      8.36 o 
 -12   7   1        1.29       11.07      8.15 o 
 -11   7   1       54.84       55.58     11.27 o 
 -10   7   1       58.13      100.29     16.61 o 
  -9   7   1       85.62       80.19     17.28 o 
  -8   7   1      175.10      192.24     16.78 o 
  -7   7   1       87.26       77.31      8.85 o 
  -6   7   1      479.28      534.91     31.83 o 
  -5   7   1     2098.73     2040.08     49.75 o 
  -4   7   1      410.32      395.46     21.93 o 
  -3   7   1      667.30      626.86     26.22 o 
  -2   7   1     4384.26     4503.78     57.23 o 
  -1   7   1      508.48      567.14     25.40 o 
   0   7   1     1140.41     1070.41     28.68 o 
   1   7   1     1453.64     1324.44     34.37 o 
   2   7   1     1284.10     1300.60     38.18 o 
   3   7   1      371.33      315.48     16.17 o 
   4   7   1     3253.45     3320.29    114.42 o 
   5   7   1      155.49      183.57     25.28 o 
   6   7   1       53.04       55.76     10.35 o 
   7   7   1      188.13      225.45     16.52 o 
   8   7   1       12.37        5.50      4.63 o 
   9   7   1       78.01       75.53     13.22 o 
  10   7   1      152.35      156.30     17.72 o 
  11   7   1        9.87       10.89      6.73 o 
 -12   8   1        1.02       -6.49      7.22 o 
 -11   8   1        7.36        9.47      5.43 o 
 -10   8   1       40.07       44.48     18.89 o 
  -9   8   1      119.35      121.71     16.15 o 
  -8   8   1       13.68       18.53      5.63 o 
  -7   8   1      121.50      127.39     19.60 o 
  -6   8   1      133.39      127.37     17.73 o 
  -5   8   1      193.20      177.13     17.94 o 
  -4   8   1     1197.10     1184.91     31.70 o 
  -3   8   1     3046.23     3065.58     62.95 o 
  -2   8   1      222.06      197.78     12.38 o 
  -1   8   1      203.31      214.55     17.77 o 
   0   8   1      870.52      882.14     38.60 o 
   1   8   1      268.68      258.01     16.64 o 
   2   8   1     2279.72     2274.53     52.46 o 
   3   8   1     1966.80     1943.22     45.35 o 
   4   8   1       55.87       59.63      7.12 o 
   5   8   1       69.58       76.74     10.92 o 
   6   8   1       34.31       35.21      4.22 o 
   7   8   1       92.07       87.19     13.95 o 
   8   8   1      193.00      179.40     22.65 o 
   9   8   1       77.67       86.89     13.76 o 
  10   8   1       36.40       41.04      8.45 o 
  11   8   1       20.64       17.40      4.45 o 
 -12   9   1        6.20        9.11      6.16 o 
 -11   9   1        9.27       11.88      5.51 o 
 -10   9   1      117.03      126.63     20.63 o 
  -9   9   1        2.03       -1.91      6.92 o 
  -8   9   1       40.86       26.38     16.17 o 
  -7   9   1      338.17      342.77     18.85 o 
  -6   9   1      260.64      264.98     32.82 o 
  -5   9   1      116.46      127.72     27.69 o 
  -4   9   1     2379.53     2465.51     46.09 o 
  -3   9   1      939.58      886.30     18.84 o 
  -2   9   1       53.55       60.65      6.31 o 
  -1   9   1      534.23      498.76     34.47 o 
   0   9   1     2314.58     2563.68     57.65 o 
   1   9   1       47.06       41.92      5.45 o 
   2   9   1     5891.26     6053.58    126.75 o 
   3   9   1     1099.62     1052.98     28.05 o 
   4   9   1       48.89       56.12      7.89 o 
   5   9   1      341.47      355.19     21.34 o 
   6   9   1      283.52      345.69     23.60 o 
   7   9   1       17.61       18.57      7.40 o 
   8   9   1      428.99      478.07     34.75 o 
   9   9   1      102.25       81.90     13.13 o 
  10   9   1        5.50       11.76      5.04 o 
  11   9   1       23.21       23.58      5.95 o 
 -11  10   1       10.20        7.78      5.86 o 
 -10  10   1        5.40        5.69      8.36 o 
  -9  10   1      227.51      276.63     21.62 o 
  -8  10   1       22.07       32.90      7.15 o 
  -7  10   1       29.23       43.13     13.12 o 
  -6  10   1      238.37      264.02     28.16 o 
  -5  10   1       81.54       94.14     12.58 o 
  -4  10   1      374.31      384.14     27.45 o 
  -3  10   1      461.45      474.46     41.25 o 
  -2  10   1      264.87      271.80     10.61 o 
  -1  10   1      170.05      223.58     25.90 o 
   0  10   1     1960.81     1998.44     47.87 o 
   1  10   1      569.10      690.40     25.03 o 
   2  10   1       75.70       64.83      6.66 o 
   3  10   1      418.89      424.51     14.40 o 
   4  10   1      209.56      242.09     17.55 o 
   5  10   1       48.89       57.26      7.57 o 
   6  10   1       36.87       36.75      7.89 o 
   7  10   1       93.11      103.91     18.99 o 
   8  10   1       66.78       89.70     21.06 o 
   9  10   1       58.93       67.38      9.83 o 
  10  10   1       22.90       13.66      6.49 o 
  11  10   1        4.07        3.58      8.72 o 
 -11  11   1       14.59        8.22      4.78 o 
 -10  11   1        6.24        5.73      9.11 o 
  -9  11   1      148.23      168.00     25.95 o 
  -8  11   1       88.90       89.63     11.30 o 
  -7  11   1       68.44       66.28     11.14 o 
  -6  11   1       43.24       42.02      7.36 o 
  -5  11   1      477.76      549.70     28.68 o 
  -4  11   1      555.45      513.20     21.19 o 
  -3  11   1      769.34      761.85     28.91 o 
  -2  11   1     1100.12     1082.87     26.20 o 
  -1  11   1      765.16      779.01     37.58 o 
   0  11   1       74.72       96.47      9.01 o 
   1  11   1      414.79      434.59     22.43 o 
   3  11   1      616.31      641.91     61.40 o 
   4  11   1      594.02      622.50     30.12 o 
   5  11   1      145.08      132.39     14.25 o 
   6  11   1       71.12       56.67     10.14 o 
   7  11   1      252.18      274.57     35.61 o 
   8  11   1       95.14      116.28     17.70 o 
   9  11   1       15.44       15.54      5.47 o 
  10  11   1       35.93       51.64      8.90 o 
 -11  12   1        6.41       11.00      6.98 o 
 -10  12   1       42.61       40.32      7.79 o 
  -9  12   1       11.47       11.43      4.70 o 
  -8  12   1      155.19      176.09     23.46 o 
  -7  12   1      114.30      110.91     12.89 o 
  -6  12   1       87.38       67.93      9.23 o 
  -5  12   1        0.79        7.42      8.82 o 
  -4  12   1      253.65      229.96     18.74 o 
  -3  12   1      144.52      144.35     11.20 o 
  -2  12   1      152.21      156.42     16.06 o 
  -1  12   1      362.75      385.65     45.68 o 
   0  12   1      250.26      265.14     23.24 o 
   1  12   1      130.73      127.93     10.09 o 
   2  12   1      559.16      576.24     27.90 o 
   3  12   1      645.71      680.18     32.78 o 
   4  12   1       11.76       13.80      5.37 o 
   5  12   1       53.31       55.03      9.70 o 
   6  12   1       97.43      100.30     12.74 o 
   7  12   1        2.43       10.93      3.67 o 
   8  12   1       18.03       24.06      6.94 o 
   9  12   1      108.98       68.93     11.85 o 
  10  12   1        0.65        9.82      4.26 o 
 -10  13   1        5.75        4.21      3.79 o 
  -9  13   1        0.44       15.61      6.13 o 
  -8  13   1      157.77      184.52     16.30 o 
  -7  13   1       40.71       48.68      8.90 o 
  -6  13   1      121.78      110.16     19.54 o 
  -5  13   1      426.59      477.37     26.38 o 
  -4  13   1      231.12      242.65     16.12 o 
  -3  13   1      137.24      166.23     16.69 o 
  -2  13   1      806.73      855.18     32.07 o 
  -1  13   1      124.93      117.63     12.90 o 
   0  13   1      215.57      199.44     14.29 o 
   1  13   1     1179.87     1432.59     57.87 o 
   2  13   1       86.48       85.76     10.75 o 
   3  13   1      266.11      257.48     25.07 o 
   4  13   1      155.74      169.86     14.77 o 
   5  13   1       76.95       94.02     11.44 o 
   6  13   1      134.85      132.46     20.14 o 
   7  13   1      236.96      254.13     35.12 o 
   8  13   1        3.26        3.49      8.75 o 
   9  13   1       65.55       56.70     10.25 o 
 -10  14   1       19.59       18.16      6.88 o 
  -9  14   1       36.79       58.53     22.49 o 
  -8  14   1       19.18       26.50      5.89 o 
  -7  14   1       31.52       29.80      9.39 o 
  -6  14   1       71.57       71.70     11.07 o 
  -5  14   1        2.52       -4.71      5.15 o 
  -4  14   1       91.61      104.46     14.60 o 
  -3  14   1       81.12       85.39      9.32 o 
  -2  14   1       48.20       39.06      4.37 o 
  -1  14   1       92.47       86.14     12.72 o 
   0  14   1      612.65      728.74     32.78 o 
   1  14   1      103.57      107.11      9.62 o 
   2  14   1      196.49      204.27     18.39 o 
   3  14   1        9.12       12.90      3.93 o 
   4  14   1        6.38        4.11      6.26 o 
   5  14   1      155.36      162.49     22.74 o 
   6  14   1      103.90      108.37     13.71 o 
   7  14   1       21.40       17.59      5.10 o 
   8  14   1       26.94       24.45      6.49 o 
   9  14   1       20.38       20.16     10.48 o 
 -10  15   1        7.36       15.17     14.23 o 
  -9  15   1       16.39       18.30     11.44 o 
  -8  15   1       33.27       30.50      9.29 o 
  -7  15   1      153.50      147.22     19.43 o 
  -6  15   1       20.94       24.36      7.53 o 
  -5  15   1       10.19        7.49      7.12 o 
  -4  15   1      156.82      171.00     24.23 o 
  -3  15   1      546.72      509.40     26.59 o 
  -2  15   1       39.92       41.76      6.65 o 
  -1  15   1      878.26     1047.34     25.11 o 
   0  15   1      212.47      206.49     31.58 o 
   1  15   1        3.62        2.04      8.75 o 
   2  15   1      133.81      132.53     16.38 o 
   3  15   1      159.03      143.48     20.90 o 
   4  15   1       51.72       48.19      7.90 o 
   5  15   1      261.43      268.07     32.18 o 
   6  15   1       85.59       88.49     10.71 o 
   7  15   1       26.27       39.26     14.59 o 
   8  15   1       95.14       92.88     12.94 o 
   9  15   1        1.62        6.83      7.19 o 
  -9  16   1       49.82       61.50     10.70 o 
  -8  16   1        4.99        8.72      5.05 o 
  -7  16   1       13.63       11.87      8.38 o 
  -6  16   1      108.26      114.69     13.81 o 
  -5  16   1        3.27        9.08      3.57 o 
  -4  16   1       10.80       16.02      5.41 o 
  -3  16   1       16.14       14.43      4.31 o 
  -2  16   1        9.93        6.98      5.02 o 
  -1  16   1       10.16        6.79      4.35 o 
   0  16   1      185.77      223.67     16.08 o 
   1  16   1       81.49       83.80     12.11 o 
   2  16   1       14.81       17.07      8.80 o 
   3  16   1       74.47       77.10      7.82 o 
   4  16   1      116.64      122.55     22.17 o 
   5  16   1       78.86       68.32     23.75 o 
   6  16   1       76.76       68.14     11.53 o 
   7  16   1        4.83        4.98      3.76 o 
   8  16   1       12.43        9.41      4.80 o 
  -9  17   1       15.11        8.02      4.92 o 
  -8  17   1       17.49       11.65      8.91 o 
  -7  17   1       28.64       19.47     13.64 o 
  -6  17   1       20.07       11.55      5.94 o 
  -5  17   1       99.07       98.94     13.27 o 
  -4  17   1       38.65       42.43     10.13 o 
  -3  17   1       53.45       61.64      9.70 o 
  -2  17   1      125.07      125.62     12.78 o 
  -1  17   1      138.02      161.17     17.99 o 
   0  17   1       46.38       70.52     10.14 o 
   1  17   1      138.82      124.50     19.89 o 
   2  17   1      121.91      150.69     17.03 o 
   3  17   1       74.49       74.73     11.17 o 
   4  17   1       39.27       34.62      7.69 o 
   5  17   1       40.30       35.92      7.33 o 
   6  17   1       18.08       15.60     14.57 o 
   7  17   1       46.06       53.75      8.93 o 
   8  17   1       36.47       48.28     16.72 o 
  -8  18   1       16.75       17.70      7.17 o 
  -7  18   1        8.65       13.75      6.32 o 
  -6  18   1       12.94       23.95      9.00 o 
  -5  18   1        3.80        8.03      4.13 o 
  -4  18   1       46.86       39.38     12.19 o 
  -3  18   1       55.36       34.20      7.73 o 
  -2  18   1        3.54       10.55      7.32 o 
  -1  18   1       48.55       66.64      9.46 o 
   0  18   1       43.65       29.60      8.62 o 
   1  18   1       12.53       19.68      5.26 o 
   2  18   1       10.09        4.17      3.12 o 
   3  18   1       31.59       41.37      6.89 o 
   4  18   1        2.66        8.71      5.67 o 
   5  18   1       21.99        9.88      8.10 o 
   6  18   1       65.77       60.36      9.74 o 
   7  18   1        0.84       11.75      8.02 o 
  -7  19   1        0.07        7.90      3.67 o 
  -6  19   1       13.89       12.98      6.52 o 
  -5  19   1       61.54       37.21      7.44 o 
  -4  19   1        8.95       11.12      7.01 o 
  -3  19   1       22.77       12.98     10.51 o 
  -2  19   1      135.62      150.93     23.33 o 
  -1  19   1       22.05       14.12      5.99 o 
   0  19   1       30.07       26.93     15.34 o 
   1  19   1      108.17       93.26     14.69 o 
   2  19   1        3.52        7.49      5.91 o 
   3  19   1       17.63       11.75      6.81 o 
   4  19   1      121.13      110.00     17.67 o 
   5  19   1       17.02        8.40     14.52 o 
   6  19   1        9.31        9.57     12.32 o 
  -6  20   1       23.50       18.69      6.45 o 
  -5  20   1        8.59        0.07      4.97 o 
  -4  20   1       18.27       11.81      7.06 o 
  -3  20   1       23.80       23.01      6.42 o 
  -2  20   1       11.03       20.58      5.81 o 
  -1  20   1        9.61       14.52      3.81 o 
   0  20   1       12.03       10.47      6.78 o 
   1  20   1       12.02       18.44      5.98 o 
   2  20   1        7.99       -1.13      3.21 o 
   3  20   1        7.82        5.16      3.93 o 
   4  20   1       10.47        6.24      4.49 o 
   5  20   1       10.64       -1.86     10.25 o 
   6  20   1       12.76        6.73      6.52 o 
  -5  21   1        2.66       23.01     12.96 o 
  -4  21   1       40.56       45.16      7.82 o 
  -3  21   1       20.16       31.83      9.13 o 
  -2  21   1        9.46       11.66      5.15 o 
  -1  21   1       33.72       24.70      7.81 o 
   0  21   1       41.62       46.59     10.02 o 
   1  21   1        7.47        1.45     10.01 o 
   2  21   1       47.30       36.44     12.68 o 
   3  21   1       19.34       18.35      6.37 o 
   4  21   1        3.80        8.59      5.69 o 
  -4  22   1       10.15        8.92      6.80 o 
  -3  22   1       15.50       10.26     15.29 o 
  -2  22   1        0.38        2.13     14.18 o 
  -1  22   1        0.30       -2.35      5.08 o 
   0  22   1       15.74       22.70      5.88 o 
   1  22   1        0.64       -0.76      3.77 o 
   2  22   1       11.19        4.61      6.05 o 
   3  22   1       26.77       19.72     11.07 o 
  -1  23   1        6.69       10.72      6.56 o 
   0  23   1       10.97       10.51      6.31 o 
  -4 -22   2        5.48       13.75      5.92 o 
  -3 -22   2       29.82       11.19     19.69 o 
  -2 -22   2        6.42        6.01      6.75 o 
  -1 -22   2        3.17       -2.59      9.47 o 
   0 -22   2       17.95       12.83      5.59 o 
   2 -22   2        3.68       -3.52      9.68 o 
  -5 -21   2       53.46       37.95     12.55 o 
  -4 -21   2        5.38       17.68     14.46 o 
  -3 -21   2        1.61       -3.88      6.91 o 
  -2 -21   2       26.08       16.58      7.24 o 
  -1 -21   2        5.65        9.08      3.96 o 
   0 -21   2        2.85        2.85      6.73 o 
   1 -21   2       13.38       13.85      7.84 o 
   2 -21   2        7.05       12.94     11.13 o 
   3 -21   2        6.10       17.24      4.83 o 
   4 -21   2       24.75       23.81      8.96 o 
  -6 -20   2       21.05       14.31      9.21 o 
  -5 -20   2       10.28       15.66      6.68 o 
  -4 -20   2       21.10        6.10      8.00 o 
  -3 -20   2       30.40       36.38      7.92 o 
  -2 -20   2       11.80       10.79     18.40 o 
  -1 -20   2       39.62       42.07      9.26 o 
   0 -20   2       66.81       46.64      8.61 o 
   1 -20   2       39.18       29.95     12.45 o 
   2 -20   2       17.94       10.98      3.87 o 
   3 -20   2       10.01       11.35      6.83 o 
   4 -20   2        5.49        4.24      4.71 o 
   5 -20   2       22.44        4.46      7.06 o 
  -7 -19   2       23.03       22.13      8.02 o 
  -6 -19   2       21.64       23.85      9.89 o 
  -5 -19   2        2.62        5.86      4.84 o 
  -4 -19   2       28.06       27.78      8.80 o 
  -3 -19   2       31.80       25.22      6.92 o 
  -2 -19   2       11.90        6.41     11.33 o 
  -1 -19   2       34.81       42.97      6.89 o 
   0 -19   2       16.53        4.78      4.47 o 
   1 -19   2       10.61       11.83      3.93 o 
   2 -19   2       34.56       26.53      5.30 o 
   3 -19   2        2.37        2.83      4.01 o 
   4 -19   2       36.32       33.54     11.54 o 
   5 -19   2        4.49        7.32      4.10 o 
   6 -19   2        4.60       -4.88      8.33 o 
  -8 -18   2        6.80       10.61      6.72 o 
  -7 -18   2       43.38       31.55     11.26 o 
  -6 -18   2        9.99       19.04      8.72 o 
  -5 -18   2       10.52       18.97      3.98 o 
  -4 -18   2      129.65      135.04     20.47 o 
  -3 -18   2       10.58        9.64      4.75 o 
  -2 -18   2       81.42       71.62     11.05 o 
  -1 -18   2      104.97      118.44     15.36 o 
   0 -18   2       18.66       12.88      3.64 o 
   1 -18   2       31.03       25.08      4.21 o 
   2 -18   2      167.09      144.88     17.18 o 
   3 -18   2        2.85        8.69      3.96 o 
   4 -18   2       59.35       75.70     12.07 o 
   5 -18   2       98.55      105.50     16.14 o 
   6 -18   2        0.63        7.95      6.29 o 
   7 -18   2       18.98        4.78      7.86 o 
  -9 -17   2        1.59      -11.75     12.68 o 
  -8 -17   2       19.42       17.18     14.54 o 
  -7 -17   2       13.82        7.16      5.04 o 
  -6 -17   2        3.53        4.50      5.67 o 
  -5 -17   2       73.61       87.82     11.70 o 
  -4 -17   2        1.56        5.15      5.33 o 
  -3 -17   2        9.49       20.52      8.41 o 
  -2 -17   2      125.65      160.57     12.88 o 
  -1 -17   2      171.21      164.64     16.17 o 
   0 -17   2       50.45       48.25      6.25 o 
   1 -17   2       43.29       52.07      6.26 o 
   2 -17   2        3.65        8.33      3.29 o 
   3 -17   2        6.57        8.60      4.58 o 
   4 -17   2      158.39      142.59     17.37 o 
   5 -17   2       13.60       14.09      5.67 o 
   6 -17   2       13.52        8.10      7.45 o 
   7 -17   2       10.50       13.27      6.55 o 
  -9 -16   2       24.99       28.81      7.00 o 
  -8 -16   2        4.76       -5.04      9.47 o 
  -7 -16   2       10.53       10.77      6.50 o 
  -6 -16   2       84.77       76.46     11.69 o 
  -5 -16   2       44.98       40.41      9.21 o 
  -4 -16   2       66.89       65.47      9.70 o 
  -3 -16   2      275.96      280.85     29.04 o 
  -2 -16   2       59.39       61.99      8.36 o 
  -1 -16   2        2.33        4.72      4.19 o 
   0 -16   2      333.16      350.84     25.33 o 
   1 -16   2       49.19       55.62      6.43 o 
   2 -16   2       25.26       29.53      6.68 o 
   3 -16   2      173.72      193.43     12.49 o 
   4 -16   2      102.01       90.81     13.46 o 
   5 -16   2       33.32       23.03      5.14 o 
   6 -16   2      210.68      205.90     28.25 o 
   7 -16   2        2.11        9.73      8.07 o 
   8 -16   2       10.66       10.47      9.50 o 
 -10 -15   2        2.61       10.23      5.45 o 
  -9 -15   2        5.69       19.45      7.19 o 
  -8 -15   2      109.30      160.47     27.17 o 
  -7 -15   2       29.18       12.21      8.59 o 
  -6 -15   2       10.92       16.72      6.59 o 
  -5 -15   2       63.80       53.61     17.80 o 
  -4 -15   2       14.89        2.65     12.03 o 
  -3 -15   2      108.72      124.16     21.91 o 
  -2 -15   2      452.67      521.56     50.26 o 
  -1 -15   2       56.75       56.16      9.31 o 
   0 -15   2        5.20        7.47      2.35 o 
   1 -15   2      195.98      201.63     20.93 o 
   2 -15   2       43.73       32.31      5.97 o 
   3 -15   2       63.67       71.10      7.71 o 
   4 -15   2       91.26       87.39     10.21 o 
   5 -15   2       84.19       81.54      9.00 o 
   6 -15   2       32.67       23.69      7.63 o 
   7 -15   2       20.85       28.41     10.01 o 
   8 -15   2       23.38       15.87     11.54 o 
   9 -15   2        0.03       16.61      9.88 o 
 -10 -14   2       11.88       15.49      8.10 o 
  -9 -14   2       33.80       24.57     12.32 o 
  -8 -14   2        7.23       10.14      6.83 o 
  -7 -14   2       87.46       78.33     12.34 o 
  -6 -14   2      150.96      142.28     22.17 o 
  -5 -14   2       62.53       67.45     12.50 o 
  -4 -14   2      335.58      354.45     22.23 o 
  -3 -14   2      348.09      327.49     14.38 o 
  -2 -14   2      375.73      415.50     19.01 o 
  -1 -14   2      111.86      107.27      7.74 o 
   0 -14   2      334.32      366.54     17.75 o 
   1 -14   2      125.55      113.00     11.26 o 
   2 -14   2      264.74      271.49     25.27 o 
   3 -14   2      118.33      119.05      8.28 o 
   4 -14   2      156.11      147.07     17.71 o 
   5 -14   2      126.65      110.72     12.73 o 
   6 -14   2      276.55      259.18     34.41 o 
   7 -14   2       78.02       74.36     14.80 o 
   8 -14   2       32.24       30.07      9.31 o 
   9 -14   2        6.46        7.28     12.01 o 
 -11 -13   2        8.29        2.43      5.12 o 
 -10 -13   2       14.91       27.27      8.05 o 
  -9 -13   2       53.48       59.77     16.87 o 
  -8 -13   2       70.10       48.19     13.59 o 
  -7 -13   2      189.45      213.10     33.56 o 
  -6 -13   2       78.76       95.74     16.66 o 
  -5 -13   2       79.97      122.44     33.84 o 
  -4 -13   2      204.01      219.92     29.09 o 
  -3 -13   2      101.64      122.33     12.15 o 
  -2 -13   2      203.40      218.39     17.06 o 
  -1 -13   2      843.94      939.68     34.38 o 
   0 -13   2      210.12      229.82     21.53 o 
   1 -13   2      100.22      104.06      9.48 o 
   2 -13   2       13.57        9.72      4.00 o 
   3 -13   2      136.35      146.89     12.25 o 
   4 -13   2      476.12      464.02     20.19 o 
   5 -13   2        8.52       10.20      3.89 o 
   6 -13   2        3.90        0.39      4.19 o 
   7 -13   2       43.58       40.26     10.42 o 
   8 -13   2       36.71       46.16     14.13 o 
   9 -13   2        0.94       14.67      5.43 o 
 -11 -12   2        3.29        4.44      7.63 o 
 -10 -12   2       32.41       28.39     14.98 o 
  -9 -12   2       14.53       10.68      6.63 o 
  -8 -12   2       90.77       82.67     10.16 o 
  -7 -12   2      248.19      233.60     39.95 o 
  -6 -12   2       33.85       47.80      6.82 o 
  -5 -12   2      150.34      136.46     20.39 o 
  -4 -12   2     1101.56     1268.11     38.36 o 
  -3 -12   2       60.87       62.57      6.73 o 
  -2 -12   2      243.67      256.29     14.27 o 
  -1 -12   2      220.12      227.47     25.05 o 
   0 -12   2      175.11      184.70     13.81 o 
   1 -12   2      366.67      365.92     21.75 o 
   2 -12   2      941.00      979.61     27.98 o 
   3 -12   2       95.72       78.18      9.16 o 
   4 -12   2       96.22       86.47      6.93 o 
   5 -12   2      477.94      477.42     28.46 o 
   6 -12   2       64.05       56.90     12.01 o 
   7 -12   2      252.23      293.25     38.19 o 
   8 -12   2      136.64      141.04     21.04 o 
   9 -12   2        1.77        1.90      5.39 o 
  10 -12   2       34.84       57.97     12.42 o 
 -11 -11   2       28.51       31.87      6.63 o 
 -10 -11   2       43.45       51.07     19.25 o 
  -9 -11   2       76.66       75.99     11.68 o 
  -8 -11   2       74.77       78.55     10.76 o 
  -7 -11   2        3.59       14.59      4.94 o 
  -6 -11   2       21.95       17.96      5.94 o 
  -5 -11   2      496.78      539.69     74.57 o 
  -4 -11   2      311.63      291.36     10.43 o 
  -3 -11   2      199.47      189.34      8.51 o 
  -2 -11   2      607.01      665.66     25.92 o 
  -1 -11   2      518.73      558.07     17.56 o 
   0 -11   2        7.68       13.43      4.27 o 
   1 -11   2     2179.17     2322.14     59.58 o 
   2 -11   2      523.14      523.98     18.58 o 
   3 -11   2       57.81       71.99      7.97 o 
   4 -11   2       62.28       65.66      7.15 o 
   5 -11   2       19.40       12.87      4.57 o 
   6 -11   2       27.19       38.93      5.02 o 
   7 -11   2      129.43      124.06     13.70 o 
   8 -11   2       25.52       26.50      7.61 o 
   9 -11   2        0.14       14.17      4.74 o 
  10 -11   2       28.45       23.72      7.45 o 
 -12 -10   2       22.20       24.55      9.19 o 
 -11 -10   2        4.44        7.98      5.67 o 
 -10 -10   2        9.57        9.55      4.60 o 
  -9 -10   2       76.95       80.91     10.52 o 
  -8 -10   2       86.45       93.97     12.41 o 
  -7 -10   2       49.60       50.23      6.34 o 
  -6 -10   2      650.44      645.99     30.84 o 
  -5 -10   2      131.15      136.81     16.76 o 
  -4 -10   2       45.01       35.41     22.64 o 
  -3 -10   2     1310.33     1414.01     33.24 o 
  -2 -10   2       79.30       90.18     10.82 o 
  -1 -10   2      495.17      499.68     15.03 o 
   0 -10   2      523.37      598.20     26.50 o 
   1 -10   2     1511.42     1543.62     26.71 o 
   2 -10   2      113.09      107.43     11.46 o 
   3 -10   2     2209.77     2306.69     70.87 o 
   4 -10   2      152.18      109.70     20.73 o 
   5 -10   2      157.83      169.74     19.24 o 
   6 -10   2      321.84      323.86     31.70 o 
   7 -10   2      156.91      152.33     18.38 o 
   8 -10   2       13.06       21.91      5.08 o 
   9 -10   2      241.71      245.64     25.60 o 
  10 -10   2        8.40        5.94      7.01 o 
 -12  -9   2        3.72        8.34      5.21 o 
 -11  -9   2       62.56       61.71     11.23 o 
 -10  -9   2        5.00        0.40      7.31 o 
  -9  -9   2       16.23       21.95      7.55 o 
  -8  -9   2      413.26      416.34     22.12 o 
  -7  -9   2       36.79       38.16     12.52 o 
  -6  -9   2        7.22       22.46     12.42 o 
  -5  -9   2     1323.85     1321.47     53.99 o 
  -4  -9   2       29.63       30.03      6.00 o 
  -3  -9   2      199.95      240.81     15.16 o 
  -2  -9   2       87.70       71.26      6.84 o 
  -1  -9   2      158.78      151.08      9.69 o 
   0  -9   2      465.78      429.30     15.53 o 
   1  -9   2     1950.93     2119.62     78.32 o 
   2  -9   2       49.50       53.62      5.45 o 
   3  -9   2      280.17      260.35      9.69 o 
   4  -9   2       36.47       35.76      4.76 o 
   5  -9   2      127.13      129.51     12.10 o 
   6  -9   2       27.07       28.17      5.63 o 
   7  -9   2      136.96      137.72     16.63 o 
   8  -9   2      264.00      272.72     25.62 o 
   9  -9   2        0.11       -2.75      7.81 o 
  10  -9   2        9.35        5.24      6.83 o 
  11  -9   2       16.45       12.80      5.91 o 
 -12  -8   2       23.85       12.46      6.38 o 
 -11  -8   2        2.04        7.57      9.50 o 
 -10  -8   2       26.09       29.41      7.83 o 
  -9  -8   2      302.16      336.64     37.87 o 
  -8  -8   2       68.59       65.22      9.44 o 
  -7  -8   2      160.24      184.97     14.65 o 
  -6  -8   2      758.46      735.27     31.55 o 
  -5  -8   2      147.18      153.75     35.40 o 
  -4  -8   2     1043.19     1027.61     35.20 o 
  -3  -8   2      426.82      428.73     20.05 o 
  -2  -8   2      277.99      263.29      9.54 o 
  -1  -8   2       42.79       49.97      5.29 o 
   0  -8   2      542.88      548.04     18.86 o 
   1  -8   2     1197.68     1110.97     30.51 o 
   2  -8   2      718.11      621.73     20.99 o 
   3  -8   2     1619.66     1556.32     40.38 o 
   4  -8   2      252.69      242.32     21.50 o 
   5  -8   2      378.48      356.44     31.36 o 
   6  -8   2      358.72      405.81     16.37 o 
   7  -8   2      135.30      136.09     13.02 o 
   8  -8   2       84.71       87.42     10.98 o 
   9  -8   2      237.37      216.36     23.81 o 
  10  -8   2       20.40       35.03      6.51 o 
  11  -8   2        9.46       13.66      4.54 o 
 -12  -7   2       15.10        4.43      4.44 o 
 -11  -7   2       30.38       27.29      6.48 o 
 -10  -7   2      126.22      119.46     14.17 o 
  -9  -7   2      206.80      205.80     26.39 o 
  -8  -7   2        9.98       14.36      5.05 o 
  -7  -7   2      184.65      196.67     25.17 o 
  -6  -7   2      462.30      464.45     15.90 o 
  -5  -7   2      622.59      741.95     36.98 o 
  -4  -7   2     1602.72     1621.67     33.22 o 
  -3  -7   2      388.82      374.47     20.06 o 
  -2  -7   2      758.03      758.68     25.85 o 
  -1  -7   2     1942.36     2165.04     21.09 o 
   0  -7   2      699.24      689.39     20.94 o 
   1  -7   2     2038.53     2001.31     30.94 o 
   2  -7   2     1226.37     1254.24     26.39 o 
   3  -7   2      249.71      239.40      4.21 o 
   4  -7   2      245.23      242.68     19.24 o 
   5  -7   2       16.46       14.31      3.79 o 
   6  -7   2       32.45       31.33      6.56 o 
   7  -7   2      172.87      173.31     19.17 o 
   8  -7   2       61.19       66.95     12.79 o 
   9  -7   2       21.21       20.12      8.80 o 
  10  -7   2       52.64       51.56      9.13 o 
  11  -7   2        5.00        6.15      4.71 o 
 -12  -6   2        2.11       -4.37      5.18 o 
 -11  -6   2       57.54       64.31      8.38 o 
 -10  -6   2      202.91      216.52     24.56 o 
  -9  -6   2       14.28       13.16      4.96 o 
  -8  -6   2      204.90      189.07     29.28 o 
  -7  -6   2      631.99      675.64     38.81 o 
  -6  -6   2      117.72      141.08     19.29 o 
  -5  -6   2     2002.87     2128.32     55.92 o 
  -4  -6   2     2596.95     2485.52     88.28 o 
  -3  -6   2      134.70      119.64     17.81 o 
  -2  -6   2       15.87       14.72      2.49 o 
  -1  -6   2     1156.64     1075.85     22.21 o 
   0  -6   2     1915.83     2014.39     25.59 o 
   1  -6   2      179.16      155.00      9.79 o 
   2  -6   2     3730.82     3748.72     63.33 o 
   3  -6   2      164.72      150.59      8.74 o 
   4  -6   2      792.61      800.43     26.75 o 
   5  -6   2      985.99     1032.70     33.09 o 
   6  -6   2       46.15       48.40      5.00 o 
   7  -6   2      357.18      378.92     31.84 o 
   8  -6   2      534.17      583.07     21.58 o 
   9  -6   2        6.39        4.96      2.74 o 
  10  -6   2      133.55      135.20     15.11 o 
  11  -6   2       55.07       57.39     18.94 o 
 -12  -5   2       14.29       12.80      9.60 o 
 -11  -5   2       37.98       41.06     10.19 o 
 -10  -5   2      140.70      138.42     18.96 o 
  -9  -5   2       79.71       83.63     11.63 o 
  -8  -5   2      336.04      352.47     38.02 o 
  -7  -5   2       78.96       76.11     11.15 o 
  -6  -5   2      512.13      457.66     18.15 o 
  -5  -5   2     1696.89     1776.40     43.96 o 
  -4  -5   2      838.89      712.87     17.25 o 
  -3  -5   2      791.60      792.62     34.04 o 
  -2  -5   2      864.66      846.37     35.03 o 
  -1  -5   2     1348.14     1368.14     32.52 o 
   0  -5   2     1005.15     1039.84     21.25 o 
   1  -5   2     1517.21     1459.72     25.07 o 
   2  -5   2      963.84      953.49      8.97 o 
   3  -5   2       13.69       15.45      2.24 o 
   4  -5   2     1271.38     1322.33     28.00 o 
   5  -5   2      195.96      200.76     20.51 o 
   6  -5   2       37.48       37.76      6.42 o 
   7  -5   2      208.44      229.48     14.17 o 
   8  -5   2       73.34       88.71      8.70 o 
   9  -5   2       15.16       10.66      4.79 o 
  10  -5   2       41.07       44.71      8.38 o 
  11  -5   2        4.63        8.39      7.35 o 
 -12  -4   2       51.90       38.17      8.54 o 
 -11  -4   2       24.23       20.94      4.99 o 
 -10  -4   2        2.21        8.03      3.69 o 
  -9  -4   2      246.43      279.90     19.23 o 
  -8  -4   2       12.00       13.11      3.86 o 
  -7  -4   2      107.51       98.80     10.17 o 
  -6  -4   2     1320.47     1229.93     36.10 o 
  -5  -4   2      725.90      805.01     41.92 o 
  -4  -4   2      166.02      162.70     14.43 o 
  -3  -4   2     3541.57     3658.88     65.15 o 
  -2  -4   2      799.44      723.60     24.07 o 
  -1  -4   2     4680.54     4705.24    121.02 o 
   0  -4   2     2870.59     2630.16     18.22 o 
   1  -4   2     1054.70      974.04     24.86 o 
   2  -4   2      222.51      199.99      9.14 o 
   3  -4   2     3658.01     3777.60     62.93 o 
   4  -4   2     1560.85     1638.64     18.10 o 
   5  -4   2      394.51      358.29      9.94 o 
   6  -4   2     1369.44     1429.71     35.20 o 
   7  -4   2       66.55       69.95      6.31 o 
   8  -4   2      130.12      136.39     10.28 o 
   9  -4   2      432.78      445.41     44.96 o 
  10  -4   2       31.24       27.16      5.91 o 
  11  -4   2       13.84       10.72      6.47 o 
 -12  -3   2        9.49        0.00      3.85 o 
 -11  -3   2      201.14      174.04     24.42 o 
 -10  -3   2       60.52       59.34      6.50 o 
  -9  -3   2       36.13       36.47      7.44 o 
  -8  -3   2      182.79      182.52     15.00 o 
  -7  -3   2       40.56       45.21      5.45 o 
  -6  -3   2      394.84      401.42     31.05 o 
  -5  -3   2     4129.30     4109.86     85.73 o 
  -4  -3   2     1440.24     1449.20     36.43 o 
  -3  -3   2      388.79      376.74     20.18 o 
  -2  -3   2     1840.75     1733.26     32.96 o 
  -1  -3   2      474.59      536.74     15.61 o 
   0  -3   2      634.36      588.46     19.39 o 
   1  -3   2     2074.11     2122.86     34.21 o 
   2  -3   2      163.96      166.82      9.00 o 
   3  -3   2      756.54      801.92     20.98 o 
   4  -3   2     1208.27     1247.01     23.33 o 
   5  -3   2      538.57      499.80     17.26 o 
   6  -3   2      143.85      140.16      7.05 o 
   7  -3   2      238.21      225.41     18.34 o 
   8  -3   2       59.42       66.46      6.41 o 
   9  -3   2       30.14       37.22      6.48 o 
  10  -3   2       36.13       30.80      9.02 o 
  11  -3   2       44.12       48.48      9.02 o 
  12  -3   2        3.50        7.89      5.44 o 
 -12  -2   2       44.92       33.13      8.31 o 
 -11  -2   2       30.69       29.21      9.10 o 
 -10  -2   2       51.65       42.25      7.09 o 
  -9  -2   2      171.56      172.15     16.34 o 
  -8  -2   2       99.34      112.86     13.44 o 
  -7  -2   2      288.20      299.70     18.38 o 
  -6  -2   2     2210.02     2216.94     42.95 o 
  -5  -2   2      573.72      579.99     26.60 o 
  -4  -2   2       11.30       -0.67      6.83 o 
  -3  -2   2     2018.68     1961.03     37.23 o 
  -2  -2   2     2069.18     2240.87     21.86 o 
  -1  -2   2     7338.32     6993.33     42.26 o 
   1  -2   2     1166.16     1112.38     26.97 o 
   2  -2   2     1970.46     1925.35     32.05 o 
   3  -2   2      957.08      901.45     26.16 o 
   4  -2   2     1075.33     1080.07     22.62 o 
   5  -2   2     2070.52     2129.86     31.44 o 
   6  -2   2     2391.78     2520.51     58.65 o 
   7  -2   2      110.99      104.59      7.60 o 
   8  -2   2       99.34       96.56      8.07 o 
   9  -2   2      230.72      255.64     19.19 o 
  10  -2   2       27.47       27.90      6.47 o 
  11  -2   2       12.64       15.55      3.67 o 
  12  -2   2       21.15       10.76      8.10 o 
 -13  -1   2       28.27       30.12     14.85 o 
 -12  -1   2       44.80       40.94      7.61 o 
 -11  -1   2       75.50       67.42      7.85 o 
 -10  -1   2       57.95       62.29     12.87 o 
  -9  -1   2      174.81      186.58     18.87 o 
  -8  -1   2       39.26       40.88      5.22 o 
  -7  -1   2      330.07      301.96     13.40 o 
  -6  -1   2      772.26      658.93     30.30 o 
  -5  -1   2      895.61      852.62     36.85 o 
  -4  -1   2     1656.22     1591.89     31.71 o 
  -3  -1   2      641.27      581.68     19.62 o 
  -2  -1   2    10811.21    10906.65     80.49 o 
  -1  -1   2    11254.75    11638.21    135.07 o 
   0  -1   2      962.81      959.51     49.59 o 
   1  -1   2       57.10       60.97      4.97 o 
   2  -1   2      312.13      329.68      6.35 o 
   3  -1   2      321.99      317.32     11.97 o 
   4  -1   2     3687.37     3789.57     55.35 o 
   5  -1   2     1257.27     1327.29     35.33 o 
   6  -1   2      327.40      338.79     18.43 o 
   7  -1   2       96.54      106.55     11.17 o 
   8  -1   2       28.62       15.30      4.00 o 
   9  -1   2       82.85       92.99     10.33 o 
  10  -1   2       83.45      101.80     13.36 o 
  11  -1   2        3.13        7.43      3.46 o 
  12  -1   2        0.58        4.81      3.60 o 
 -13   0   2        9.44       19.30      7.24 o 
 -12   0   2       14.49       21.94     12.06 o 
 -11   0   2       34.49       26.52      4.90 o 
 -10   0   2      300.26      297.91     18.88 o 
  -9   0   2       60.48       52.93      7.55 o 
  -8   0   2      401.69      439.72     17.37 o 
  -7   0   2      213.03      190.97     22.76 o 
  -6   0   2       93.66       95.62     10.30 o 
  -5   0   2     4040.72     4222.38     71.55 o 
  -4   0   2     7684.63     7586.18     83.55 o 
  -3   0   2      280.84      232.58     12.43 o 
  -2   0   2     6789.34     7034.18    116.46 o 
  -1   0   2    30729.33    28726.40     53.56 o 
   0   0   2      284.94      214.04      8.70 o 
   1   0   2     4305.71     3845.70     63.60 o 
   2   0   2     1237.90     1222.73     24.32 o 
   3   0   2      693.45      709.69     23.92 o 
   4   0   2     2864.96     2785.89     48.86 o 
   5   0   2     7152.06     7396.32    128.79 o 
   6   0   2       69.69       79.62      9.66 o 
   7   0   2      462.59      445.09     16.93 o 
   8   0   2      302.02      330.88     28.66 o 
   9   0   2       63.41       63.22      7.81 o 
  10   0   2      188.52      193.44     30.76 o 
  11   0   2      127.69      129.50     17.83 o 
  12   0   2        6.56       10.95      4.44 o 
 -13   1   2       26.21       12.52      8.90 o 
 -12   1   2       44.09       50.15     26.39 o 
 -11   1   2       72.95       71.75     12.39 o 
 -10   1   2       54.63       46.11      5.21 o 
  -9   1   2      198.40      195.42     19.52 o 
  -8   1   2       54.31       52.79      6.54 o 
  -7   1   2      340.58      305.13     12.34 o 
  -6   1   2      748.64      632.84     23.83 o 
  -5   1   2      871.87      966.18     35.77 o 
  -4   1   2     1778.34     1696.41     33.18 o 
  -3   1   2      686.03      644.36     21.75 o 
  -2   1   2    10635.44    10881.56     64.50 o 
  -1   1   2    11182.89    11710.03    221.69 o 
   0   1   2     1073.60      970.14     17.70 o 
   1   1   2       90.37       87.29      6.31 o 
   2   1   2      280.48      297.27     14.73 o 
   3   1   2      353.18      334.68     17.10 o 
   4   1   2     3671.85     3670.92     76.72 o 
   5   1   2     1283.14     1265.63     37.42 o 
   6   1   2      316.52      340.67     26.50 o 
   7   1   2      117.42      107.79     21.32 o 
   8   1   2       39.29       48.97      9.33 o 
   9   1   2       80.16       95.08     13.16 o 
  10   1   2       73.89       90.83     18.16 o 
  11   1   2        4.91       13.37      3.96 o 
  12   1   2        0.53       -3.78      8.85 o 
 -13   2   2        2.61        7.35      5.69 o 
 -12   2   2       53.33       70.64     13.66 o 
 -11   2   2       31.75       24.16      5.62 o 
 -10   2   2       42.34       29.49      8.98 o 
  -9   2   2      155.31      126.49     13.55 o 
  -8   2   2      114.45      116.53      7.88 o 
  -7   2   2      284.17      266.31      9.25 o 
  -6   2   2     2279.94     2243.33     42.16 o 
  -5   2   2      636.43      630.73     24.64 o 
  -4   2   2       21.57       19.35      6.52 o 
  -3   2   2     1932.61     1942.12     36.64 o 
  -2   2   2     2155.14     2260.62     16.56 o 
  -1   2   2     7172.94     6925.22     41.99 o 
   0   2   2    13787.67    13641.38    151.91 o 
   1   2   2     1002.63      980.67     12.66 o 
   2   2   2     1990.88     1949.19     65.46 o 
   3   2   2     1130.58     1065.24     32.78 o 
   4   2   2     1001.54     1002.53     32.99 o 
   5   2   2     2052.77     2023.61     68.10 o 
   6   2   2     2369.37     2399.05    126.42 o 
   7   2   2      130.45      135.89     24.12 o 
   8   2   2      116.68      104.69     15.58 o 
   9   2   2      240.55      245.71     35.11 o 
  10   2   2       29.58       16.54      5.48 o 
  11   2   2       11.28       17.22      4.75 o 
  12   2   2       18.65       19.30     10.76 o 
 -13   3   2       11.50       14.45      5.28 o 
 -12   3   2       10.37       17.48      9.03 o 
 -11   3   2      222.02      221.80     46.52 o 
 -10   3   2       58.56       40.57     10.04 o 
  -9   3   2       38.05       47.75      6.11 o 
  -8   3   2      136.33      136.79     12.74 o 
  -7   3   2       40.33       39.79      4.14 o 
  -6   3   2      396.03      348.80     13.21 o 
  -5   3   2     4249.38     4202.15     61.83 o 
  -4   3   2     1421.33     1416.92     24.36 o 
  -3   3   2      380.48      366.96     18.18 o 
  -2   3   2     1815.20     1776.65     41.37 o 
  -1   3   2      461.32      538.32     15.85 o 
   0   3   2      626.78      572.20     16.43 o 
   1   3   2     2334.92     2271.22     20.24 o 
   2   3   2      141.88      158.26     21.33 o 
   3   3   2      732.50      781.78     46.52 o 
   4   3   2     1079.43     1149.20     49.52 o 
   5   3   2      556.94      562.83     28.88 o 
   6   3   2      152.37      126.89     26.70 o 
   7   3   2      244.46      222.47     45.13 o 
   8   3   2       55.10       61.79      7.04 o 
   9   3   2       28.85       33.13      7.30 o 
  10   3   2       41.68       44.93      7.56 o 
  11   3   2       45.37       54.15      8.58 o 
  12   3   2        3.37        3.57      6.47 o 
 -13   4   2        9.60       11.33      5.11 o 
 -12   4   2       54.36       66.27      9.50 o 
 -11   4   2       23.56       23.29      8.44 o 
 -10   4   2        3.76       12.37      6.05 o 
  -9   4   2      245.84      233.76     15.20 o 
  -8   4   2        6.59        9.24      3.12 o 
  -7   4   2      101.93       94.34      7.82 o 
  -6   4   2     1315.15     1195.63     22.74 o 
  -5   4   2      721.50      795.35     23.77 o 
  -4   4   2      130.70      131.24     13.90 o 
  -3   4   2     3430.56     3500.05     42.54 o 
  -2   4   2      805.32      755.17     30.44 o 
  -1   4   2     4686.50     4609.50     41.87 o 
   0   4   2     2580.65     2518.80     32.25 o 
   1   4   2      990.16      908.30     36.20 o 
   2   4   2      198.17      169.61     13.66 o 
   3   4   2     3573.83     3483.82    104.33 o 
   4   4   2     1570.14     1624.46     29.03 o 
   5   4   2      417.92      356.35     24.79 o 
   6   4   2     1433.18     1454.62     79.02 o 
   7   4   2       46.82       42.54      9.99 o 
   8   4   2      127.10      100.81     23.03 o 
   9   4   2      428.68      476.78     26.94 o 
  10   4   2       28.52       27.98      7.30 o 
  11   4   2       12.11       13.23      6.52 o 
 -13   5   2       15.13       16.44      6.06 o 
 -12   5   2       16.77       20.75     12.73 o 
 -11   5   2       33.15       26.19      8.23 o 
 -10   5   2      131.86      151.19     20.09 o 
  -9   5   2       98.15       95.63      8.81 o 
  -8   5   2      360.74      353.48     25.15 o 
  -7   5   2       51.81       49.51      5.33 o 
  -6   5   2      524.49      432.98     10.84 o 
  -5   5   2     1625.38     1629.49     30.72 o 
  -4   5   2      790.35      713.97     20.44 o 
  -3   5   2      773.98      787.92     26.99 o 
  -2   5   2      902.43      868.10     28.70 o 
  -1   5   2     1384.68     1405.99     34.72 o 
   0   5   2      932.01      953.85     14.85 o 
   1   5   2     1434.35     1377.49     33.06 o 
   2   5   2      964.81      995.78     38.99 o 
   3   5   2        9.58       16.32      3.61 o 
   4   5   2     1314.96     1361.64     40.70 o 
   5   5   2      196.21      204.55     15.84 o 
   6   5   2       31.47       22.56      5.64 o 
   7   5   2      189.47      162.08     32.29 o 
   8   5   2       79.76       96.36     20.75 o 
   9   5   2       13.19       12.89      7.92 o 
  10   5   2       39.74       42.02      5.52 o 
  11   5   2        3.41       13.34      5.31 o 
 -12   6   2        2.42       28.77     22.46 o 
 -11   6   2       60.46       71.55      9.21 o 
 -10   6   2      189.23      192.70     28.43 o 
  -9   6   2       13.39       27.37      7.02 o 
  -8   6   2      211.63      183.91     14.25 o 
  -7   6   2      617.40      589.13     18.20 o 
  -6   6   2      122.39      116.37      9.90 o 
  -5   6   2     2005.59     2077.59     57.18 o 
  -4   6   2     2612.31     2634.02     46.54 o 
  -3   6   2      135.38      120.26     10.07 o 
  -2   6   2       16.48       11.58      1.75 o 
  -1   6   2     1134.60     1065.01     22.25 o 
   0   6   2     1946.53     2070.54     19.41 o 
   1   6   2      173.56      141.84     10.32 o 
   2   6   2     3760.53     3734.98     88.26 o 
   3   6   2      173.93      179.60     12.91 o 
   4   6   2      801.14      824.86     24.43 o 
   5   6   2     1043.54     1121.22     48.13 o 
   6   6   2       41.82       42.00      5.86 o 
   7   6   2      352.52      360.20     29.58 o 
   8   6   2      544.48      611.13     21.89 o 
   9   6   2        5.68        6.55      6.61 o 
  10   6   2      129.67      114.89     13.72 o 
  11   6   2       57.82       62.94     10.77 o 
 -12   7   2       19.80       12.63      6.81 o 
 -11   7   2       36.76       46.40     10.93 o 
 -10   7   2      131.40      145.43     19.47 o 
  -9   7   2      199.14      180.88     29.44 o 
  -8   7   2        5.42        2.85      4.94 o 
  -7   7   2      187.83      184.60     18.81 o 
  -6   7   2      462.66      460.65     20.67 o 
  -5   7   2      586.64      697.57     23.54 o 
  -4   7   2     1626.79     1676.33     32.45 o 
  -3   7   2      417.37      394.46     17.95 o 
  -2   7   2      708.99      701.64     24.11 o 
  -1   7   2     1911.24     2232.18     28.13 o 
   0   7   2      739.54      696.85     31.80 o 
   1   7   2     2111.62     2118.93     62.36 o 
   2   7   2     1285.34     1365.46     54.54 o 
   3   7   2      245.02      281.01     31.62 o 
   4   7   2      215.42      221.20     11.70 o 
   5   7   2       12.18       13.79      4.23 o 
   6   7   2       29.29       27.20      5.09 o 
   7   7   2      187.37      193.87     23.91 o 
   8   7   2       64.51       69.31     10.48 o 
   9   7   2       20.41       11.95      6.42 o 
  10   7   2       53.64       57.85      8.77 o 
  11   7   2        7.40        8.92      7.27 o 
 -12   8   2       27.65       26.93      6.11 o 
 -11   8   2        1.79       11.71      3.66 o 
 -10   8   2       27.88       27.43      6.38 o 
  -9   8   2      293.05      345.42     35.75 o 
  -8   8   2       76.54       75.90     11.94 o 
  -7   8   2      169.47      197.64     15.65 o 
  -6   8   2      733.72      751.82     33.77 o 
  -5   8   2      157.49      146.49      9.14 o 
  -4   8   2     1009.99     1010.52     21.97 o 
  -3   8   2      479.36      464.09     20.16 o 
  -2   8   2      273.14      260.57      7.54 o 
  -1   8   2       65.71       79.35      8.33 o 
   0   8   2      472.63      476.02     22.51 o 
   1   8   2     1190.97     1031.35     33.06 o 
   2   8   2      758.46      644.23     40.42 o 
   3   8   2     1683.19     1764.50     57.60 o 
   4   8   2      225.79      203.35     13.80 o 
   5   8   2      334.58      337.33     42.31 o 
   6   8   2      365.68      387.65     15.93 o 
   7   8   2      134.47      146.33     17.57 o 
   8   8   2       78.38       76.28     10.35 o 
   9   8   2      229.08      209.41     24.62 o 
  10   8   2       21.15       23.53      5.07 o 
  11   8   2       10.16       19.30      7.20 o 
 -12   9   2        4.73        8.60      6.39 o 
 -11   9   2       53.77       70.90     14.70 o 
 -10   9   2        4.43        4.14      7.72 o 
  -9   9   2       13.44        8.75      4.54 o 
  -8   9   2      441.70      508.78     56.33 o 
  -7   9   2       38.54       41.64     14.77 o 
  -6   9   2        9.59       17.02     17.62 o 
  -5   9   2     1310.99     1293.45     42.14 o 
  -4   9   2       25.08       24.73      4.42 o 
  -3   9   2      203.21      258.04     15.56 o 
  -2   9   2      125.31      108.56      8.30 o 
  -1   9   2      137.36      130.46      8.50 o 
   0   9   2      476.40      431.91     20.71 o 
   1   9   2     1939.73     2139.29    102.05 o 
   2   9   2       38.81       36.12      4.94 o 
   3   9   2      269.05      283.53     26.13 o 
   4   9   2       50.36       54.81      7.58 o 
   5   9   2      124.76      126.76     11.87 o 
   6   9   2       33.40       23.33      9.03 o 
   7   9   2      135.21      167.26     13.19 o 
   8   9   2      262.90      288.34     29.78 o 
   9   9   2        0.05        3.55      4.31 o 
  10   9   2        8.66       11.78      4.71 o 
  11   9   2       15.75       16.15      8.75 o 
 -12  10   2       20.96       19.90      9.86 o 
 -11  10   2        6.33        1.37      6.96 o 
 -10  10   2        8.13        2.56      5.22 o 
  -9  10   2       86.87       79.39     13.10 o 
  -8  10   2       94.03       81.23     10.72 o 
  -7  10   2       46.35       38.26     18.89 o 
  -6  10   2      643.76      699.08     39.84 o 
  -5  10   2      108.60       79.95      6.65 o 
  -4  10   2       36.77       32.22     11.15 o 
  -3  10   2     1324.26     1429.04     35.27 o 
  -2  10   2       91.46       93.07      6.13 o 
  -1  10   2      457.78      456.60     14.21 o 
   0  10   2      601.32      662.14     40.34 o 
   1  10   2     1468.58     1562.29    112.58 o 
   2  10   2      131.72      127.60     15.63 o 
   3  10   2     2221.98     2348.85    119.70 o 
   4  10   2      138.03      131.91     23.49 o 
   5  10   2      159.60      163.37     14.48 o 
   6  10   2      340.55      401.25     19.11 o 
   7  10   2      152.82      171.10     16.53 o 
   8  10   2       12.25        6.81      7.37 o 
   9  10   2      226.59      274.55     19.90 o 
  10  10   2        6.64        4.81     11.13 o 
 -11  11   2       26.61       19.86      7.97 o 
 -10  11   2       40.76       33.44      8.56 o 
  -9  11   2       77.38      110.17     25.64 o 
  -8  11   2       77.90       67.59      8.34 o 
  -7  11   2        4.11        5.98      3.98 o 
  -6  11   2       28.35       20.22      7.33 o 
  -5  11   2      444.61      470.84     40.43 o 
  -4  11   2      288.40      283.67     18.93 o 
  -3  11   2      187.28      205.66     16.25 o 
  -2  11   2      664.69      667.88     23.12 o 
  -1  11   2      536.55      568.73     19.84 o 
   0  11   2        4.07        8.79      7.04 o 
   1  11   2     2150.49     2365.59     86.43 o 
   2  11   2      557.15      609.62     30.48 o 
   3  11   2       49.64       63.05      8.87 o 
   4  11   2       61.52       59.65      7.60 o 
   5  11   2       13.19        4.04      5.90 o 
   6  11   2       28.87       24.16      4.99 o 
   7  11   2      121.97      104.55     13.55 o 
   8  11   2       23.96       36.84      7.09 o 
   9  11   2        0.27        9.28      7.79 o 
  10  11   2       32.66       19.35      6.26 o 
 -11  12   2        3.63        2.73      5.96 o 
 -10  12   2       34.88       30.32      8.08 o 
  -9  12   2       13.23       17.44      9.60 o 
  -8  12   2       90.82       77.01     12.36 o 
  -7  12   2      225.49      197.92     16.24 o 
  -6  12   2       32.49       43.53      5.63 o 
  -5  12   2      133.49      121.39     12.69 o 
  -4  12   2     1171.04     1238.20     33.59 o 
  -3  12   2       67.08       61.00      6.27 o 
  -2  12   2      244.07      244.30     20.66 o 
  -1  12   2      215.01      208.37     19.51 o 
   0  12   2      185.06      209.07     25.21 o 
   1  12   2      412.73      372.75     22.79 o 
   2  12   2      993.75     1057.63     52.84 o 
   3  12   2       99.94       96.79      8.24 o 
   4  12   2      106.62       92.71      8.16 o 
   5  12   2      458.45      495.47     49.06 o 
   6  12   2       59.70       63.24     17.39 o 
   7  12   2      256.28      242.79     33.87 o 
   8  12   2      125.50      114.97     18.23 o 
   9  12   2        1.40        8.17      3.43 o 
  10  12   2       31.44       22.82      8.95 o 
 -11  13   2        6.68       16.36      6.87 o 
 -10  13   2       13.92       15.57      6.68 o 
  -9  13   2       53.65       63.22     13.04 o 
  -8  13   2       76.67       67.43     12.88 o 
  -7  13   2      203.29      238.44     26.50 o 
  -6  13   2       63.01       53.75     25.98 o 
  -5  13   2       65.66       98.72     26.96 o 
  -4  13   2      209.93      209.49     31.97 o 
  -3  13   2      108.15      126.94      9.74 o 
  -2  13   2      194.68      190.20     18.64 o 
  -1  13   2      818.69      920.69     40.59 o 
   0  13   2      221.43      239.42     17.25 o 
   1  13   2       76.15       89.31     10.14 o 
   2  13   2       10.26       14.80      3.93 o 
   3  13   2      143.84      158.01     18.28 o 
   4  13   2      496.34      488.08     18.51 o 
   5  13   2        9.25        8.27      2.61 o 
   6  13   2        4.43       12.23      4.50 o 
   7  13   2       50.15       42.28      8.69 o 
   8  13   2       36.83       32.34      6.13 o 
   9  13   2        0.62       -2.43     11.59 o 
 -10  14   2       12.61       17.20      5.64 o 
  -9  14   2       30.93       22.78      5.47 o 
  -8  14   2        8.16        7.55      5.30 o 
  -7  14   2       98.22       86.06     11.28 o 
  -6  14   2      137.79      108.07     15.89 o 
  -5  14   2       71.25       77.68     10.37 o 
  -4  14   2      315.22      312.01     18.12 o 
  -3  14   2      372.34      375.53     48.28 o 
  -2  14   2      346.35      379.77     19.97 o 
  -1  14   2      110.67       97.66      9.83 o 
   0  14   2      378.51      433.92     17.87 o 
   1  14   2      134.08      103.18     12.53 o 
   2  14   2      270.09      267.84     32.91 o 
   3  14   2      153.44      151.86     12.28 o 
   4  14   2      140.00      129.42     11.59 o 
   5  14   2      105.22       86.49     12.27 o 
   6  14   2      264.21      239.19     34.98 o 
   7  14   2       83.34       91.12     12.37 o 
   8  14   2       37.74       15.52      7.09 o 
   9  14   2        3.68        7.04     13.40 o 
 -10  15   2        2.50        5.29      9.78 o 
  -9  15   2        7.02       15.46      5.93 o 
  -8  15   2      107.28      139.62     21.45 o 
  -7  15   2       26.34       11.50      6.88 o 
  -6  15   2        9.30       10.64      4.55 o 
  -5  15   2       68.81       87.24     12.03 o 
  -4  15   2       18.20       15.58      5.76 o 
  -3  15   2      111.24      114.89     12.51 o 
  -2  15   2      462.67      537.68     25.65 o 
  -1  15   2       47.60       42.27     12.52 o 
   0  15   2        6.13       -1.62      6.19 o 
   1  15   2      203.70      228.32     14.21 o 
   2  15   2       46.96       48.06      7.50 o 
   3  15   2       58.13       55.19     11.57 o 
   4  15   2       72.32       66.30      9.13 o 
   5  15   2       82.50       85.37     11.43 o 
   6  15   2       34.56       21.68      7.24 o 
   7  15   2       21.58       23.70      5.39 o 
   8  15   2       20.21       15.73      7.97 o 
  -9  16   2       27.16       30.63     10.01 o 
  -8  16   2        4.54       12.93      5.05 o 
  -7  16   2       10.79        1.39      6.96 o 
  -6  16   2       84.79       94.35     17.23 o 
  -5  16   2       43.57       43.34      8.16 o 
  -4  16   2       64.57       66.88      9.94 o 
  -3  16   2      286.27      350.70     43.02 o 
  -2  16   2       63.62       63.99      8.59 o 
  -1  16   2        3.44        5.28      2.96 o 
   0  16   2      320.46      321.54     31.41 o 
   1  16   2       44.41       46.57     14.05 o 
   2  16   2       21.42       23.84      7.67 o 
   3  16   2      173.06      169.36     24.47 o 
   4  16   2      100.59       85.69     10.21 o 
   5  16   2       34.87       28.80      7.05 o 
   6  16   2      209.53      200.44     33.92 o 
   7  16   2        2.97       20.75      8.54 o 
   8  16   2        8.35       12.68      8.38 o 
  -9  17   2        1.52        3.24      6.08 o 
  -8  17   2       20.85       40.61      9.65 o 
  -7  17   2       14.71       13.36      6.21 o 
  -6  17   2        2.82        5.95      3.98 o 
  -5  17   2       67.99       51.73     24.81 o 
  -4  17   2        0.93       11.86      3.74 o 
  -3  17   2        8.10       14.43      4.15 o 
  -2  17   2      122.41      142.89     14.33 o 
  -1  17   2      174.25      193.26     30.73 o 
   0  17   2       49.83       41.36     13.74 o 
   1  17   2       46.19       44.45      7.74 o 
   2  17   2        6.34        6.92      2.73 o 
   3  17   2        6.91       15.06      4.81 o 
   4  17   2      161.33      128.49     21.87 o 
   5  17   2       15.20        9.35      4.90 o 
   6  17   2       14.00        8.95      6.68 o 
   7  17   2       13.10       17.70      8.49 o 
  -8  18   2        6.12        3.42      8.69 o 
  -7  18   2       41.35       38.32     14.98 o 
  -6  18   2        8.92       22.24      6.37 o 
  -5  18   2        8.80       11.35      5.55 o 
  -4  18   2      140.51      146.75     20.91 o 
  -3  18   2       10.08       18.27      6.29 o 
  -2  18   2       83.70       82.37     19.38 o 
  -1  18   2      103.92      106.96     10.78 o 
   0  18   2       16.84       16.88      6.17 o 
   1  18   2       33.16       29.13     11.23 o 
   2  18   2      174.03      213.35     16.67 o 
   3  18   2        2.98        2.21      2.79 o 
   4  18   2       61.44       49.74     16.74 o 
   5  18   2       87.98       72.45     15.94 o 
   6  18   2        0.19       13.35      5.69 o 
   7  18   2       20.65       14.33      9.68 o 
  -7  19   2       24.01       12.54      7.06 o 
  -6  19   2       20.71       17.26      6.79 o 
  -5  19   2        1.58       10.66     11.13 o 
  -4  19   2       24.89       39.90     10.82 o 
  -3  19   2       33.90       35.76      8.18 o 
  -2  19   2       12.90       15.67      3.68 o 
  -1  19   2       32.46       43.80      7.86 o 
   0  19   2       16.18       20.86      5.87 o 
   1  19   2        7.14       17.64      5.24 o 
   2  19   2       32.16       43.01      8.33 o 
   3  19   2        1.98        3.01      4.14 o 
   4  19   2       36.66       41.76     16.09 o 
   5  19   2        4.85       32.76     18.22 o 
   6  19   2        5.29        9.42      6.31 o 
  -6  20   2       19.00       21.78      7.45 o 
  -5  20   2       10.04       11.26      4.29 o 
  -4  20   2       17.36       24.55      4.66 o 
  -3  20   2       30.26       23.09      8.27 o 
  -2  20   2       11.71       22.64     13.56 o 
  -1  20   2       38.42       37.77      5.63 o 
   0  20   2       74.14       71.70      9.28 o 
   1  20   2       39.07       47.20      9.04 o 
   2  20   2       19.20        5.72      8.62 o 
   3  20   2        8.40        6.73      5.85 o 
   4  20   2        5.70        0.21      9.68 o 
   5  20   2       22.66       20.96      7.35 o 
  -5  21   2       57.44       63.18     12.49 o 
  -4  21   2        5.71        0.10      5.20 o 
  -3  21   2        1.69        8.08      4.11 o 
  -2  21   2       25.07       16.16      6.86 o 
  -1  21   2        6.00       13.07      4.59 o 
   0  21   2        3.35        1.72      4.90 o 
   1  21   2       14.98       15.04      3.15 o 
   2  21   2        7.07       12.32      7.40 o 
   3  21   2        5.43       11.28      6.62 o 
   4  21   2       24.41       34.83     10.56 o 
  -4  22   2        4.79        5.32      3.56 o 
  -3  22   2       27.25       41.51     10.59 o 
  -2  22   2        7.02       11.41      4.35 o 
  -1  22   2        2.87        1.61      4.99 o 
   0  22   2       14.95        9.94      8.54 o 
   1  22   2       11.11        8.83      3.90 o 
   2  22   2        4.43       14.95      6.52 o 
  -3 -22   3        1.37       12.47      7.61 o 
  -2 -22   3        0.05       11.02      5.95 o 
  -1 -22   3        9.79       12.06     11.80 o 
   0 -22   3       17.11        8.90      5.28 o 
  -5 -21   3       22.24       30.71     14.85 o 
  -4 -21   3        0.08       -6.40      9.19 o 
  -3 -21   3        0.61        5.74      7.53 o 
  -2 -21   3       25.07       29.34     13.87 o 
  -1 -21   3        0.13        4.19      3.57 o 
   0 -21   3        9.97       10.76     10.30 o 
   1 -21   3       38.18       52.42     11.75 o 
   2 -21   3       23.57       15.06     13.61 o 
   3 -21   3        3.36        4.45      4.76 o 
  -6 -20   3       17.04       23.94      8.73 o 
  -5 -20   3        8.24        9.38     16.38 o 
  -4 -20   3       17.00       22.27      6.54 o 
  -3 -20   3       38.55       32.54      5.57 o 
  -2 -20   3        2.13        5.87      5.67 o 
  -1 -20   3       18.92       12.04      5.59 o 
   0 -20   3        6.53        7.58      4.22 o 
   1 -20   3        8.82        6.97      3.81 o 
   2 -20   3       15.16       12.79      8.54 o 
   3 -20   3       64.41       48.70     14.23 o 
   4 -20   3        0.61       -0.62     10.04 o 
  -7 -19   3        8.67       14.55      5.79 o 
  -6 -19   3        9.26       -4.05      8.49 o 
  -5 -19   3       21.81       28.03      6.46 o 
  -4 -19   3       44.75       29.10     14.15 o 
  -3 -19   3       17.14       16.65      6.83 o 
  -2 -19   3       13.13       11.68      4.04 o 
  -1 -19   3       68.73       55.73      7.29 o 
   0 -19   3       53.78       42.07      5.62 o 
   1 -19   3       30.86       25.62      5.69 o 
   2 -19   3       42.29       35.91      8.07 o 
   3 -19   3      101.63       84.20     15.18 o 
   4 -19   3        2.19       11.48      7.68 o 
   5 -19   3       38.44       31.33      8.28 o 
  -8 -18   3        8.75       14.02     13.25 o 
  -7 -18   3        8.47       18.04      9.31 o 
  -6 -18   3       49.33       45.25     16.82 o 
  -5 -18   3        3.11        7.08      4.73 o 
  -4 -18   3       17.49       19.66      6.01 o 
  -3 -18   3       40.05       48.90     18.22 o 
  -2 -18   3       17.01       32.03      7.15 o 
  -1 -18   3       10.39       14.63      4.31 o 
   0 -18   3       36.00       34.18      9.25 o 
   1 -18   3       20.81       12.94      7.87 o 
   2 -18   3        4.24        5.04      4.15 o 
   3 -18   3       15.89        9.68      4.47 o 
   4 -18   3        1.66        1.99      6.83 o 
   5 -18   3       30.87       35.90      8.68 o 
   6 -18   3       24.89       33.99      8.97 o 
  -9 -17   3        3.17        8.83      8.61 o 
  -8 -17   3       10.09        1.94      7.42 o 
  -7 -17   3       22.46       20.10      9.36 o 
  -6 -17   3       54.97       66.11     17.41 o 
  -5 -17   3       20.44       37.40     14.72 o 
  -4 -17   3       17.29       24.71      6.69 o 
  -3 -17   3       67.48       87.88     12.63 o 
  -2 -17   3      187.64      181.76     21.03 o 
  -1 -17   3       45.75       39.19      8.01 o 
   0 -17   3       74.01       54.21      7.53 o 
   1 -17   3      118.51       93.44     12.70 o 
   2 -17   3       59.83       50.03      9.91 o 
   3 -17   3       77.06       87.66     11.06 o 
   4 -17   3      107.18       93.07     11.32 o 
   5 -17   3       53.85       46.78     10.34 o 
   6 -17   3       23.55       26.91      7.54 o 
   7 -17   3       18.47       28.98     11.23 o 
  -9 -16   3        0.17       10.87      8.49 o 
  -8 -16   3        0.99        8.41      7.44 o 
  -7 -16   3       51.97       59.30     13.40 o 
  -6 -16   3        6.24        2.85      6.51 o 
  -5 -16   3       42.82       46.19      7.22 o 
  -4 -16   3      189.88      201.41     26.16 o 
  -3 -16   3       50.17       50.60      9.40 o 
  -2 -16   3       98.67      103.32     12.15 o 
  -1 -16   3      145.76      140.75     18.31 o 
   0 -16   3       33.11       30.64      5.95 o 
   1 -16   3        7.66        9.07      2.82 o 
   2 -16   3      217.82      208.97     15.78 o 
   3 -16   3       36.84       33.75      5.86 o 
   4 -16   3        2.14       -4.21      4.87 o 
   5 -16   3      105.51       77.40     11.64 o 
   6 -16   3        7.48        0.22      5.91 o 
   7 -16   3        0.88        2.66      8.00 o 
   8 -16   3       10.88       22.10      9.11 o 
 -10 -15   3        5.12        5.57      4.96 o 
  -9 -15   3        0.56       11.23      5.64 o 
  -8 -15   3      141.52      129.26     18.61 o 
  -7 -15   3       17.99       22.00      9.92 o 
  -6 -15   3        0.82        7.89      6.65 o 
  -5 -15   3      216.01      246.64     18.22 o 
  -4 -15   3       13.95       15.60     10.04 o 
  -3 -15   3        7.15        4.45      9.08 o 
  -2 -15   3      217.21      231.73     18.33 o 
  -1 -15   3       49.65       67.72      7.93 o 
   0 -15   3      106.15       85.15      8.83 o 
   1 -15   3      219.20      207.37     23.42 o 
   2 -15   3      137.26      134.62     13.56 o 
   3 -15   3       41.83       37.72      6.73 o 
   4 -15   3      362.26      405.49     23.09 o 
   5 -15   3       13.78        4.41      4.61 o 
   6 -15   3       15.14       13.65      3.76 o 
   7 -15   3       88.98      111.52     17.40 o 
   8 -15   3        6.31       17.23     19.66 o 
 -10 -14   3       20.10       22.09      6.88 o 
  -9 -14   3       34.32       34.77      9.94 o 
  -8 -14   3       24.69       39.64     14.80 o 
  -7 -14   3       37.90       28.93     15.06 o 
  -6 -14   3       34.45       52.89     10.09 o 
  -5 -14   3      105.09      106.90     13.39 o 
  -4 -14   3      110.44      150.41     17.02 o 
  -3 -14   3      265.57      324.50     31.22 o 
  -2 -14   3       42.35       65.09      8.86 o 
  -1 -14   3      434.71      432.48     13.71 o 
   0 -14   3       79.37       82.29      9.05 o 
   1 -14   3      143.03      140.85     15.63 o 
   2 -14   3        7.94        6.70      1.74 o 
   3 -14   3      378.80      372.32     17.78 o 
   4 -14   3        6.11        3.06      3.98 o 
   5 -14   3       27.23       40.79      5.85 o 
   6 -14   3       55.30       52.41      6.00 o 
   7 -14   3       12.85       14.41      4.95 o 
   8 -14   3        2.04        4.76      6.26 o 
 -11 -13   3        7.83       18.86      7.51 o 
 -10 -13   3       16.11       10.84      6.52 o 
  -9 -13   3      113.14      101.05     13.72 o 
  -8 -13   3        5.01        6.17      7.04 o 
  -7 -13   3       28.39       25.38      6.03 o 
  -6 -13   3       80.62       84.56     10.01 o 
  -5 -13   3       49.54       64.87     18.09 o 
  -4 -13   3      104.28      127.21     17.05 o 
  -3 -13   3      436.46      494.00     26.05 o 
  -2 -13   3      205.06      239.09     22.17 o 
  -1 -13   3      709.31      639.11     17.84 o 
   0 -13   3       38.13       26.57      4.58 o 
   1 -13   3      100.62       98.00     11.27 o 
   2 -13   3       96.80       88.22      7.34 o 
   3 -13   3      566.34      575.58     15.17 o 
   4 -13   3      176.72      183.81     13.08 o 
   5 -13   3      427.81      437.94     33.40 o 
   6 -13   3      218.84      211.82     22.07 o 
   7 -13   3        4.33        8.82      3.73 o 
   8 -13   3       46.21       45.59      8.44 o 
   9 -13   3       15.94       19.22      4.96 o 
 -11 -12   3        1.26       11.26     14.21 o 
 -10 -12   3        4.19        5.56     11.59 o 
  -9 -12   3      120.87      124.57     15.50 o 
  -8 -12   3      105.24      131.82     15.97 o 
  -7 -12   3      100.24      114.88     26.34 o 
  -6 -12   3      353.38      335.83     43.16 o 
  -5 -12   3       77.12       67.69     14.90 o 
  -4 -12   3        2.08       42.35     10.00 o 
  -3 -12   3      844.82      992.56     34.41 o 
  -2 -12   3       27.08       33.21      4.46 o 
  -1 -12   3       84.39       69.99     11.20 o 
   0 -12   3      608.41      632.18     28.53 o 
   1 -12   3      197.12      175.02     17.90 o 
   2 -12   3      164.33      132.30     15.14 o 
   3 -12   3      328.97      318.26     21.25 o 
   4 -12   3       42.41       43.11      6.73 o 
   5 -12   3       65.40       65.75     11.31 o 
   6 -12   3      121.44      122.88     13.75 o 
   7 -12   3        1.88        2.12      4.53 o 
   8 -12   3       32.36       36.67      8.94 o 
   9 -12   3       34.40       18.59      7.92 o 
 -11 -11   3        6.07        7.40      6.52 o 
 -10 -11   3       36.61       42.78     10.14 o 
  -9 -11   3       12.64       20.16      6.49 o 
  -8 -11   3      113.33      141.82     16.17 o 
  -7 -11   3       49.19       40.88     11.90 o 
  -6 -11   3      318.30      303.85     30.90 o 
  -5 -11   3      227.19      211.87     16.02 o 
  -4 -11   3      129.24      147.32     19.86 o 
  -3 -11   3      195.19      183.57     12.97 o 
  -2 -11   3      208.70      202.64     13.52 o 
  -1 -11   3      188.35      189.20     24.08 o 
   0 -11   3      786.43      778.76     29.10 o 
   1 -11   3      934.88      903.16     28.67 o 
   2 -11   3      599.12      552.92     18.60 o 
   3 -11   3       59.57       62.66      7.85 o 
   4 -11   3      243.26      227.26     24.40 o 
   5 -11   3       39.33       40.47      7.60 o 
   6 -11   3      326.52      361.07     34.52 o 
   7 -11   3      173.01      203.12     41.58 o 
   8 -11   3       95.29       94.84     10.58 o 
   9 -11   3       19.47       10.36      4.92 o 
  10 -11   3        5.13       18.80      8.54 o 
 -12 -10   3        0.62        3.75      4.98 o 
 -11 -10   3       17.27       10.38      5.10 o 
 -10 -10   3      163.32      163.49     20.65 o 
  -9 -10   3       15.34       21.17      7.43 o 
  -8 -10   3       19.12       12.86      4.94 o 
  -7 -10   3      168.86      157.84     17.93 o 
  -6 -10   3        1.51        6.01      7.06 o 
  -5 -10   3      273.99      287.42     24.41 o 
  -4 -10   3      806.27      856.97     59.20 o 
  -3 -10   3      238.28      240.78     16.29 o 
  -2 -10   3      133.67      208.99     11.97 o 
  -1 -10   3     1619.98     1675.25     33.34 o 
   0 -10   3      885.08      892.60     21.91 o 
   1 -10   3       50.72       56.93      6.91 o 
   2 -10   3     1620.04     1692.16     46.56 o 
   3 -10   3      135.18      130.75     14.12 o 
   4 -10   3       50.64       57.59      6.50 o 
   5 -10   3       28.40       26.61      4.41 o 
   6 -10   3       28.26       34.79      7.35 o 
   7 -10   3       25.57       29.55      9.50 o 
   8 -10   3       84.49       81.88     11.30 o 
   9 -10   3       31.48       48.11     12.19 o 
  10 -10   3        6.06        9.63      5.41 o 
 -12  -9   3        2.22       16.44      5.57 o 
 -11  -9   3       48.84       49.79      6.97 o 
 -10  -9   3        2.48        2.83      7.71 o 
  -9  -9   3       12.00        7.75      9.91 o 
  -8  -9   3      281.48      286.51     30.05 o 
  -7  -9   3        5.54        3.44      5.24 o 
  -6  -9   3      159.06      147.07     20.96 o 
  -5  -9   3     1336.57     1481.40     62.76 o 
  -4  -9   3       72.09       93.48     11.24 o 
  -3  -9   3      139.05      139.26     11.90 o 
  -2  -9   3      910.67      876.32     18.89 o 
  -1  -9   3       22.74       58.99     17.96 o 
   0  -9   3      437.85      414.13     19.43 o 
   1  -9   3     2556.43     2525.39     46.73 o 
   2  -9   3      468.37      466.96     14.77 o 
   3  -9   3      163.50      158.46      7.53 o 
   4  -9   3      789.29      807.82     28.54 o 
   5  -9   3       55.93       58.32      8.94 o 
   6  -9   3       28.03       25.06      7.17 o 
   7  -9   3      676.99      670.16     41.36 o 
   8  -9   3       22.43       16.85      4.62 o 
   9  -9   3        2.63       -3.34      7.16 o 
  10  -9   3       77.36       76.74     11.35 o 
 -12  -8   3       12.41       10.78      7.61 o 
 -11  -8   3       17.53       24.25      8.41 o 
 -10  -8   3       69.55       69.07     13.37 o 
  -9  -8   3       77.82       79.12     11.01 o 
  -8  -8   3       59.97       69.26     11.40 o 
  -7  -8   3      351.20      374.88     35.81 o 
  -6  -8   3      447.03      537.38     33.56 o 
  -5  -8   3       80.59       65.63      7.55 o 
  -4  -8   3     1072.13     1062.11     37.44 o 
  -3  -8   3      462.34      470.97     19.06 o 
  -2  -8   3      118.04      126.57      7.95 o 
  -1  -8   3      294.33      392.88     31.72 o 
   0  -8   3     3038.36     3181.68     55.05 o 
   1  -8   3      139.35      115.48     15.83 o 
   2  -8   3     1047.92     1075.68     19.64 o 
   3  -8   3      625.72      614.12     18.56 o 
   4  -8   3       17.61       22.57      3.42 o 
   5  -8   3      153.79      166.86     16.13 o 
   6  -8   3      187.09      167.56     12.44 o 
   7  -8   3        7.48        6.07      4.42 o 
   8  -8   3       63.26       65.88      8.46 o 
   9  -8   3       48.22       46.62      7.24 o 
  10  -8   3        2.04        5.59      6.93 o 
 -12  -7   3       12.53       10.91      4.91 o 
 -11  -7   3       43.14       45.31     10.04 o 
 -10  -7   3       58.33       62.39     10.84 o 
  -9  -7   3      153.45      151.04     19.80 o 
  -8  -7   3       13.53       19.73      7.22 o 
  -7  -7   3      304.45      320.37     20.05 o 
  -6  -7   3      307.14      369.39     40.11 o 
  -5  -7   3      213.86      204.05     43.31 o 
  -4  -7   3      901.82      862.18     29.05 o 
  -3  -7   3      307.07      276.03     12.56 o 
  -2  -7   3      347.13      330.63     15.93 o 
  -1  -7   3      748.20      698.25     22.12 o 
   0  -7   3     1928.86     1793.74     32.31 o 
   1  -7   3     1229.78     1202.53     30.04 o 
   2  -7   3     1620.83     1651.13     54.50 o 
   3  -7   3     1520.60     1481.93     28.99 o 
   4  -7   3      309.49      358.01     17.46 o 
   5  -7   3      366.23      360.44     42.12 o 
   6  -7   3      505.31      529.87     21.20 o 
   7  -7   3       71.19       78.86     10.02 o 
   8  -7   3      342.13      375.04     26.42 o 
   9  -7   3      120.02      110.47     10.34 o 
  10  -7   3       18.77       22.97      7.45 o 
  11  -7   3       29.39        7.40     10.45 o 
 -12  -6   3       26.05       25.99      6.79 o 
 -11  -6   3       29.87       14.83      5.37 o 
 -10  -6   3       18.51       14.35      4.84 o 
  -9  -6   3      322.46      292.31     30.59 o 
  -8  -6   3      235.71      227.25     26.83 o 
  -7  -6   3      150.22      150.75     23.06 o 
  -6  -6   3     1337.06     1362.12     55.48 o 
  -5  -6   3      317.97      301.25     29.15 o 
  -4  -6   3      966.08     1021.10     33.65 o 
  -3  -6   3      968.72     1006.16     32.67 o 
  -2  -6   3       24.80       22.59      3.34 o 
  -1  -6   3      375.31      420.01     16.99 o 
   0  -6   3     3921.81     4198.15     45.24 o 
   1  -6   3      375.48      363.01     15.08 o 
   2  -6   3      925.97      822.36     20.80 o 
   3  -6   3      470.92      456.28     12.19 o 
   4  -6   3       84.49       87.22      7.34 o 
   5  -6   3      169.05      156.98     12.58 o 
   6  -6   3      149.07      166.33     13.62 o 
   7  -6   3        5.12        9.27      3.46 o 
   8  -6   3      108.81      105.93     10.55 o 
   9  -6   3       43.92       40.32      7.42 o 
  10  -6   3        0.23       18.68      5.17 o 
  11  -6   3       26.02       27.89     10.61 o 
 -12  -5   3        2.03        3.94      3.67 o 
 -11  -5   3       69.91       69.72      9.86 o 
 -10  -5   3       50.85       62.03      8.64 o 
  -9  -5   3      385.72      339.23     32.90 o 
  -8  -5   3      196.08      187.88     23.86 o 
  -7  -5   3      713.67      715.13     30.86 o 
  -6  -5   3      394.11      480.44     42.86 o 
  -5  -5   3      579.73      633.30     38.47 o 
  -4  -5   3      428.46      390.91     31.20 o 
  -3  -5   3      459.06      462.53     30.74 o 
  -2  -5   3     1147.76     1056.00     22.69 o 
  -1  -5   3      730.60      749.14     30.62 o 
   0  -5   3     1680.75     1494.32     30.01 o 
   1  -5   3      758.42      669.38     22.97 o 
   2  -5   3     2001.17     1999.17     35.39 o 
   3  -5   3      770.30      798.80     19.53 o 
   4  -5   3     1333.98     1264.20     25.55 o 
   5  -5   3      606.61      608.46     20.26 o 
   6  -5   3      195.12      210.14     11.39 o 
   7  -5   3      108.93      108.76     13.92 o 
   8  -5   3      249.48      225.63     18.69 o 
   9  -5   3      111.75      113.98     12.77 o 
  10  -5   3       43.34       36.95      9.52 o 
  11  -5   3        2.26        7.04      5.69 o 
 -12  -4   3       25.86       22.87      7.34 o 
 -11  -4   3       57.20       37.64      6.14 o 
 -10  -4   3      174.20      155.40     16.91 o 
  -9  -4   3      101.88      109.64     16.53 o 
  -8  -4   3        7.19       10.42      6.25 o 
  -7  -4   3      840.60      837.13     34.43 o 
  -6  -4   3      371.34      417.38     22.87 o 
  -5  -4   3     1468.48     1489.50     44.13 o 
  -4  -4   3     1617.95     1627.25     31.05 o 
  -3  -4   3      166.73      154.51      9.30 o 
  -2  -4   3      834.00      960.05     29.26 o 
  -1  -4   3     3023.19     2804.94     30.47 o 
   0  -4   3     1239.38     1236.31     30.74 o 
   1  -4   3      347.07      341.44     17.11 o 
   2  -4   3     1698.43     1699.04     41.04 o 
   3  -4   3      540.93      559.68     20.39 o 
   4  -4   3      197.80      191.68     13.14 o 
   5  -4   3      679.42      686.49     19.71 o 
   6  -4   3      351.86      357.15     11.69 o 
   7  -4   3       10.35        9.65      3.21 o 
   8  -4   3       27.29       33.74      5.65 o 
   9  -4   3       56.55       74.50      9.76 o 
  10  -4   3       12.65       11.09      4.69 o 
  11  -4   3        2.61       12.70      4.17 o 
 -12  -3   3        1.21        3.33      9.19 o 
 -11  -3   3      125.55      103.52     13.03 o 
 -10  -3   3       15.18       12.13      3.81 o 
  -9  -3   3       63.07       55.67      7.39 o 
  -8  -3   3      442.67      409.94     17.67 o 
  -7  -3   3      120.31      129.72     18.14 o 
  -6  -3   3       56.23       59.19      8.10 o 
  -5  -3   3     5620.00     5790.98    179.34 o 
  -4  -3   3      487.57      610.94     35.07 o 
  -3  -3   3     1192.05     1217.82     44.87 o 
  -2  -3   3      980.70      851.79     34.81 o 
  -1  -3   3     1484.82     1303.98     31.90 o 
   0  -3   3       50.81       37.57      7.81 o 
   1  -3   3     1883.71     1663.62     40.05 o 
   2  -3   3      311.39      304.88     14.57 o 
   3  -3   3     1441.69     1499.75     34.80 o 
   4  -3   3     7683.08     7957.48    137.67 o 
   5  -3   3      271.07      239.00     12.99 o 
   6  -3   3        7.03       11.69      2.35 o 
   7  -3   3      323.39      307.81     13.75 o 
   8  -3   3        7.64        5.99      2.77 o 
   9  -3   3       58.85       83.33     14.96 o 
  10  -3   3      298.78      294.42     36.42 o 
  11  -3   3        5.19        8.78      5.98 o 
 -12  -2   3       22.52       19.93      3.68 o 
 -11  -2   3       20.52       20.15      4.60 o 
 -10  -2   3      133.05      142.57     12.61 o 
  -9  -2   3      153.02      143.19     15.03 o 
  -8  -2   3      533.26      507.31     31.13 o 
  -7  -2   3      363.52      334.17     12.41 o 
  -6  -2   3      119.25       97.65     25.72 o 
  -5  -2   3       60.33       60.29     14.18 o 
  -4  -2   3     2006.88     1965.51     47.46 o 
  -3  -2   3      781.91      732.45     31.03 o 
  -2  -2   3     1169.94     1123.56     27.92 o 
  -1  -2   3     2099.42     1847.03     35.17 o 
   0  -2   3     1597.67     1358.52     36.87 o 
   1  -2   3      423.84      433.91     14.79 o 
   2  -2   3      225.63      231.55     12.02 o 
   3  -2   3     3126.66     3292.73     55.52 o 
   4  -2   3      717.47      731.91     22.05 o 
   5  -2   3     1030.46     1020.63     33.03 o 
   6  -2   3      322.60      325.58     14.71 o 
   7  -2   3       15.62       20.94      3.35 o 
   8  -2   3       24.37       26.75      4.80 o 
   9  -2   3       17.84       38.46      9.45 o 
  10  -2   3        7.41       16.46      5.41 o 
  11  -2   3       29.07       26.75      5.70 o 
 -13  -1   3        1.11        4.19     12.21 o 
 -12  -1   3       26.95       54.65     16.09 o 
 -11  -1   3       31.69       35.39      5.44 o 
 -10  -1   3      150.50      154.13     19.99 o 
  -9  -1   3      141.14      131.30     15.95 o 
  -8  -1   3      411.73      380.66     19.44 o 
  -7  -1   3      380.09      385.20     15.89 o 
  -6  -1   3     1823.97     1845.43     54.79 o 
  -5  -1   3      302.22      277.74     10.53 o 
  -4  -1   3     2929.08     2906.50     60.44 o 
  -3  -1   3     1184.37     1106.30     39.69 o 
  -2  -1   3      922.54      936.92     15.52 o 
  -1  -1   3     2323.82     2080.30     19.67 o 
   0  -1   3      162.34      138.69     11.93 o 
   1  -1   3       89.30      100.43      7.67 o 
   3  -1   3     2993.16     2921.96     49.93 o 
   4  -1   3     4001.94     4179.02     71.24 o 
   5  -1   3     3255.93     3465.16     79.18 o 
   6  -1   3      734.28      756.22     28.85 o 
   7  -1   3       71.74       71.21      8.31 o 
   8  -1   3      101.03       90.15     11.56 o 
   9  -1   3      154.68      173.86     22.93 o 
  10  -1   3       39.28       36.32      9.94 o 
  11  -1   3       54.75       52.99      9.74 o 
 -13   0   3        0.58      -10.19     10.87 o 
 -12   0   3       91.39      110.02     20.39 o 
 -11   0   3      180.51      167.81     20.92 o 
 -10   0   3        6.62        2.18      3.16 o 
  -9   0   3       86.28       80.16      7.40 o 
  -8   0   3       58.45       58.73      6.16 o 
  -7   0   3        0.33        3.41      1.89 o 
  -6   0   3     3745.69     3664.27     67.63 o 
  -5   0   3     1689.58     1450.52     34.87 o 
  -4   0   3      275.65      428.48     18.24 o 
  -3   0   3      346.51      267.42     13.18 o 
  -2   0   3        6.10       20.33      3.34 o 
  -1   0   3      198.20      224.22     12.12 o 
   0   0   3        9.53       25.81      3.09 o 
   1   0   3      462.89      490.27     16.85 o 
   2   0   3       25.48       30.61      3.42 o 
   3   0   3      389.96      295.36     13.74 o 
   4   0   3       13.60       20.19      6.55 o 
   5   0   3     2638.59     2811.92     83.50 o 
   6   0   3      546.80      542.03     25.82 o 
   7   0   3        3.86        4.17      2.48 o 
   8   0   3        0.59        4.98      3.03 o 
   9   0   3      116.52      117.24     10.69 o 
  10   0   3       11.80       28.89      7.75 o 
  11   0   3       50.99       54.30     14.21 o 
 -13   1   3        1.69       -6.31     10.56 o 
 -12   1   3       26.57       38.09     10.71 o 
 -11   1   3       34.46       26.73      5.13 o 
 -10   1   3      155.50      152.05     15.40 o 
  -9   1   3      115.55      101.92     10.22 o 
  -8   1   3      404.96      368.43     20.46 o 
  -7   1   3      383.70      387.47     15.90 o 
  -6   1   3     1865.92     1811.28     39.76 o 
  -5   1   3      382.03      329.48     13.33 o 
  -4   1   3     2970.49     2947.96     26.62 o 
  -3   1   3     1000.23      987.85     18.41 o 
  -2   1   3      853.29      832.69     23.63 o 
  -1   1   3     2341.99     2162.03     22.28 o 
   0   1   3      190.01      170.32      7.29 o 
   1   1   3      103.05      109.47      7.98 o 
   2   1   3      357.97      319.60     26.24 o 
   3   1   3     2848.45     2774.72     54.70 o 
   4   1   3     3982.55     4208.49     72.67 o 
   5   1   3     3202.67     3496.32     83.09 o 
   6   1   3      797.07      859.62     32.05 o 
   7   1   3       47.95       45.97     12.14 o 
   8   1   3      117.63      112.30     13.35 o 
   9   1   3      158.96      185.15     17.63 o 
  10   1   3       48.02       57.65      7.70 o 
  11   1   3       49.98       41.77     11.54 o 
 -13   2   3       35.21       38.41      7.19 o 
 -10   2   3      120.22      119.26     11.49 o 
  -9   2   3      127.11      116.17     12.19 o 
  -8   2   3      557.53      526.93     20.89 o 
  -7   2   3      360.76      334.20     16.20 o 
  -6   2   3      132.05      102.05      7.09 o 
  -5   2   3       41.80       37.99      3.69 o 
  -4   2   3     1994.10     2078.80     42.20 o 
  -3   2   3      785.23      746.60     21.47 o 
  -2   2   3     1100.74     1091.28     18.69 o 
  -1   2   3     2206.21     1946.17     37.25 o 
   0   2   3     1720.97     1506.99     50.51 o 
   1   2   3      439.64      444.93     15.97 o 
   2   2   3      319.85      310.77     15.33 o 
   3   2   3     3167.10     3435.34     71.27 o 
   4   2   3      699.58      712.66     14.23 o 
   5   2   3      977.57      963.25     32.86 o 
   6   2   3      324.67      297.51     20.23 o 
   7   2   3       16.34       16.25      8.54 o 
   8   2   3       21.41       19.54      4.62 o 
   9   2   3       11.74       15.60      3.14 o 
  10   2   3        7.89       15.77      6.96 o 
  11   2   3       25.70       15.61      4.59 o 
 -13   3   3        2.01        4.66     11.13 o 
 -12   3   3        1.20       -5.15      8.01 o 
 -11   3   3      119.05      127.62     16.15 o 
 -10   3   3       16.02        6.43      6.16 o 
  -9   3   3       62.48       50.52      4.96 o 
  -8   3   3      453.12      402.39     24.04 o 
  -7   3   3      117.82      115.12      6.93 o 
  -6   3   3       61.93       60.70      6.77 o 
  -5   3   3     5547.70     5638.63    137.09 o 
  -4   3   3      522.87      613.80     18.20 o 
  -3   3   3     1183.35     1206.44     21.40 o 
  -2   3   3     1044.64      956.95     17.60 o 
  -1   3   3     1497.36     1327.96     22.53 o 
   0   3   3       37.40       24.92     12.78 o 
   1   3   3     1759.22     1544.51     26.33 o 
   2   3   3      304.52      303.91     15.09 o 
   3   3   3     1452.50     1543.32     44.54 o 
   4   3   3     7836.85     8360.62     99.51 o 
   5   3   3      283.34      270.08     34.57 o 
   6   3   3        2.94       -7.35      7.35 o 
   7   3   3      328.16      324.21     60.03 o 
   8   3   3        5.82        5.02      4.09 o 
   9   3   3       61.22       62.94      7.94 o 
  10   3   3      292.13      263.04     26.48 o 
  11   3   3        6.32        8.76      4.33 o 
 -13   4   3       14.06       12.35     10.56 o 
 -12   4   3       26.16       20.78      8.84 o 
 -11   4   3       56.32       73.05     14.20 o 
 -10   4   3      170.61      189.29     18.45 o 
  -9   4   3       85.05       74.83     12.98 o 
  -8   4   3        9.15        8.46      5.50 o 
  -7   4   3      844.93      819.85     23.48 o 
  -6   4   3      399.05      416.72     11.63 o 
  -5   4   3     1454.24     1500.63     37.93 o 
  -4   4   3     1672.26     1737.50     46.81 o 
  -3   4   3      214.48      200.01     11.02 o 
  -2   4   3      899.71     1058.72     19.21 o 
  -1   4   3     3037.54     2901.19     20.56 o 
   0   4   3     1304.65     1265.81     31.24 o 
   1   4   3      368.60      347.48      8.53 o 
   2   4   3     1718.74     1725.13     30.74 o 
   3   4   3      466.34      479.56     34.47 o 
   4   4   3      196.90      190.39     32.19 o 
   5   4   3      660.53      645.31     52.73 o 
   6   4   3      335.42      332.44     39.80 o 
   7   4   3       11.82       15.94      8.85 o 
   8   4   3       34.64       54.91     10.04 o 
   9   4   3       57.49       65.88     25.20 o 
  10   4   3       13.01       10.71      3.11 o 
  11   4   3        4.96        7.14      6.37 o 
 -13   5   3        7.61       10.27      6.73 o 
 -12   5   3        3.17        4.75      9.06 o 
 -11   5   3       74.54       82.69     11.31 o 
 -10   5   3       52.80       83.68     17.54 o 
  -9   5   3      348.35      320.95     24.25 o 
  -8   5   3      158.97      151.13     12.82 o 
  -7   5   3      714.34      732.70     47.43 o 
  -6   5   3      416.15      437.74     19.30 o 
  -5   5   3      578.08      619.18     25.43 o 
  -4   5   3      485.82      482.31     23.95 o 
  -3   5   3      519.98      525.87     22.55 o 
  -2   5   3     1210.89     1104.01     23.15 o 
  -1   5   3      824.13      792.37     26.45 o 
   0   5   3     1596.46     1437.69     36.43 o 
   1   5   3      808.58      742.97     30.26 o 
   2   5   3     2061.77     2067.92     36.22 o 
   3   5   3      857.74      865.40     26.38 o 
   4   5   3     1293.62     1231.51     32.34 o 
   5   5   3      582.44      593.98     36.38 o 
   6   5   3      202.45      207.72     35.14 o 
   7   5   3      106.74      109.71     17.54 o 
   8   5   3      230.81      231.84     40.73 o 
   9   5   3      116.59      132.17     25.93 o 
  10   5   3       41.17       32.05      4.47 o 
  11   5   3        1.27       -4.18      5.79 o 
 -13   6   3        0.66       15.98      8.72 o 
 -12   6   3       33.06       30.29      7.87 o 
 -11   6   3       29.76       27.78     10.07 o 
 -10   6   3       17.91       27.48      8.19 o 
  -9   6   3      300.09      301.97     21.08 o 
  -8   6   3      250.89      232.66     22.52 o 
  -7   6   3      161.11      157.13     18.18 o 
  -6   6   3     1325.76     1261.77     43.85 o 
  -5   6   3      344.23      301.32     12.23 o 
  -4   6   3      930.70      995.93     24.73 o 
  -3   6   3     1058.42     1103.91     33.60 o 
  -2   6   3       30.58       27.54      3.18 o 
  -1   6   3      394.01      407.86     15.45 o 
   0   6   3     3967.08     4024.08     51.44 o 
   1   6   3      387.25      383.84     17.82 o 
   2   6   3      882.99      801.45     24.54 o 
   3   6   3      546.89      526.96     19.12 o 
   4   6   3       75.37       85.71      7.41 o 
   5   6   3      176.20      152.15     20.40 o 
   6   6   3      143.63      145.02     17.81 o 
   7   6   3        5.16       11.66      3.43 o 
   8   6   3       98.93      109.15     11.55 o 
   9   6   3       46.96       48.32      7.92 o 
  10   6   3        0.14        4.24      5.36 o 
  11   6   3       27.73       29.19      9.42 o 
 -12   7   3       12.48        7.20      5.56 o 
 -11   7   3       39.04       23.22      6.03 o 
 -10   7   3       60.73       66.28      9.21 o 
  -9   7   3      156.77      164.79     23.18 o 
  -8   7   3        7.36        3.14      5.26 o 
  -7   7   3      329.57      299.86     27.23 o 
  -6   7   3      284.54      355.74     14.24 o 
  -5   7   3      246.93      266.09     22.44 o 
  -4   7   3      827.39      786.60     22.94 o 
  -3   7   3      353.80      361.57     20.54 o 
  -2   7   3      316.88      310.78     18.12 o 
  -1   7   3      823.38      736.09     20.61 o 
   0   7   3     1877.29     1746.51     31.75 o 
   1   7   3     1211.88     1181.56     28.57 o 
   2   7   3     1583.28     1524.92     47.35 o 
   3   7   3     1440.88     1434.93     34.57 o 
   4   7   3      291.34      325.37     19.28 o 
   5   7   3      374.28      402.84     20.69 o 
   6   7   3      510.90      540.80     19.64 o 
   7   7   3       69.74       77.55     10.73 o 
   8   7   3      339.30      375.68     39.06 o 
   9   7   3      117.56      113.03     13.48 o 
  10   7   3       15.51       27.51      5.71 o 
  11   7   3       27.68       19.15      8.95 o 
 -12   8   3        9.96        9.07      5.11 o 
 -11   8   3       21.28       24.60     10.27 o 
 -10   8   3       60.63       51.73     18.29 o 
  -9   8   3       89.79      100.21     14.12 o 
  -8   8   3       52.14       62.68     10.74 o 
  -7   8   3      358.70      371.84     32.87 o 
  -6   8   3      418.44      469.97     26.23 o 
  -5   8   3      102.15      102.71      7.85 o 
  -4   8   3     1060.07     1041.20     23.46 o 
  -3   8   3      468.72      492.94     21.79 o 
  -2   8   3      109.85      128.19     11.94 o 
  -1   8   3      355.31      437.70     40.26 o 
   0   8   3     2995.66     3111.71     65.10 o 
   1   8   3      123.09      107.45     11.99 o 
   2   8   3     1118.29     1098.84     59.41 o 
   3   8   3      626.19      632.26     26.79 o 
   4   8   3       19.07       18.21      3.63 o 
   5   8   3      118.74      129.91     20.09 o 
   6   8   3      171.97      168.01     20.50 o 
   7   8   3        7.83       12.51      4.97 o 
   8   8   3       64.27       61.64      7.18 o 
   9   8   3       50.10       63.26      9.28 o 
  10   8   3        2.37       21.48      9.37 o 
 -12   9   3        2.37       16.12      5.13 o 
 -11   9   3       54.03       40.80     10.88 o 
 -10   9   3        2.78       14.98      6.75 o 
  -9   9   3       12.71        7.71     14.39 o 
  -8   9   3      265.51      287.67     23.02 o 
  -7   9   3        6.23        4.67      5.48 o 
  -6   9   3      151.78      162.54     14.41 o 
  -5   9   3     1304.03     1433.09     45.46 o 
  -4   9   3       82.99      100.88      8.02 o 
  -3   9   3      136.19      136.71      8.11 o 
  -2   9   3      983.30      955.70     23.47 o 
  -1   9   3       16.40       15.02      4.86 o 
   0   9   3      445.86      350.22     46.03 o 
   1   9   3     2574.81     2621.31     83.01 o 
   2   9   3      467.64      469.02     26.57 o 
   3   9   3      178.56      185.28     22.07 o 
   4   9   3      780.73      799.95     40.14 o 
   5   9   3       64.32       67.11      9.49 o 
   6   9   3       22.00       15.73      4.94 o 
   7   9   3      697.21      780.60     60.06 o 
   8   9   3       23.05       21.73      5.56 o 
   9   9   3        3.36        1.41      3.74 o 
  10   9   3       80.64      100.39     21.11 o 
 -12  10   3        0.82        5.64     14.83 o 
 -11  10   3       16.04        8.80      5.19 o 
 -10  10   3      163.20      200.60     19.46 o 
  -9  10   3       11.59        9.20      6.50 o 
  -8  10   3       26.73       34.61     10.53 o 
  -7  10   3      190.34      205.28     27.52 o 
  -6  10   3        0.62        0.96      3.58 o 
  -5  10   3      264.31      292.89     19.05 o 
  -4  10   3      811.55      809.65     28.69 o 
  -3  10   3      230.00      231.52     11.70 o 
  -2  10   3      139.60      214.52     18.20 o 
  -1  10   3     1544.35     1637.01     34.82 o 
   0  10   3      867.89      864.42     23.50 o 
   1  10   3       52.75       56.51     13.25 o 
   2  10   3     1568.15     1574.01     67.53 o 
   3  10   3      116.61       97.70      8.91 o 
   4  10   3       53.13       49.69      7.46 o 
   5  10   3       47.51       50.68      8.72 o 
   6  10   3       28.75       20.46      9.52 o 
   7  10   3       25.27       24.25      4.49 o 
   8  10   3       86.64       93.84     11.28 o 
   9  10   3       35.11       29.50     10.45 o 
  10  10   3        6.34       18.68     11.02 o 
 -11  11   3        4.99       -1.26      7.11 o 
 -10  11   3       37.52       37.70      9.64 o 
  -9  11   3       11.64       13.43      6.44 o 
  -8  11   3      119.43      135.04     18.84 o 
  -7  11   3       50.42       43.84      8.34 o 
  -6  11   3      296.11      279.52     32.90 o 
  -5  11   3      210.31      224.01     19.66 o 
  -4  11   3      129.62      126.70      9.72 o 
  -3  11   3      226.71      230.63     20.17 o 
  -2  11   3      233.08      221.88     14.91 o 
  -1  11   3      190.97      193.59     22.19 o 
   0  11   3      793.08      780.27     25.93 o 
   1  11   3      997.08     1006.73     53.92 o 
   2  11   3      613.09      623.32     38.24 o 
   3  11   3       61.18       54.02      6.33 o 
   4  11   3      204.85      196.75     15.82 o 
   5  11   3       38.72       51.63      9.19 o 
   6  11   3      311.79      378.27     17.37 o 
   7  11   3      172.81      156.27     25.58 o 
   8  11   3       92.11       90.21     10.32 o 
   9  11   3       16.99       27.22      6.83 o 
  10  11   3        1.98        4.40      6.31 o 
 -11  12   3        2.60        9.80      5.64 o 
 -10  12   3        4.67        3.66      7.37 o 
  -9  12   3      134.19      156.08     18.96 o 
  -8  12   3       99.55      104.12     20.36 o 
  -7  12   3       92.53       98.53     12.98 o 
  -6  12   3      323.66      371.10     41.87 o 
  -5  12   3       88.08       79.15      8.08 o 
  -4  12   3        3.95       39.54      5.95 o 
  -3  12   3      872.28     1009.03     39.26 o 
  -2  12   3       19.83       14.53      4.46 o 
  -1  12   3       82.82       74.81      7.57 o 
   0  12   3      550.67      605.80     24.92 o 
   1  12   3      214.67      204.98     23.19 o 
   2  12   3      152.88      137.85     19.47 o 
   3  12   3      393.31      360.59     48.44 o 
   4  12   3       36.22       28.68      6.28 o 
   5  12   3       70.18       56.11      9.14 o 
   6  12   3      109.19       96.51     15.28 o 
   7  12   3        2.54        6.42      3.03 o 
   8  12   3       33.57       26.50     10.71 o 
   9  12   3       35.77       34.31     10.87 o 
 -11  13   3        8.17       18.96      8.59 o 
 -10  13   3       16.65        9.46      5.29 o 
  -9  13   3      118.53      147.04     22.72 o 
  -8  13   3        2.90       -0.21      6.93 o 
  -7  13   3       26.16       32.07      6.66 o 
  -6  13   3       82.07       75.09     16.79 o 
  -5  13   3       53.94       58.24      8.61 o 
  -4  13   3      102.32      112.18      9.20 o 
  -3  13   3      452.83      485.56     26.97 o 
  -2  13   3      209.52      209.82     16.39 o 
  -1  13   3      693.15      675.01     20.67 o 
   0  13   3       40.84       39.04      4.87 o 
   1  13   3       97.95       94.40      8.27 o 
   2  13   3      118.73      125.39     12.85 o 
   3  13   3      530.68      522.63     47.20 o 
   4  13   3      166.12      148.31     40.78 o 
   5  13   3      417.70      478.49     21.00 o 
   6  13   3      219.92      203.22     24.88 o 
   7  13   3        3.60        6.66      7.58 o 
   8  13   3       48.71       32.40     13.04 o 
   9  13   3       13.85       -3.21     10.87 o 
 -10  14   3       18.78       23.61      8.64 o 
  -9  14   3       33.23       30.17      8.95 o 
  -8  14   3       30.64       23.10      7.94 o 
  -7  14   3       36.80       27.69      7.25 o 
  -6  14   3       38.64       41.48      8.57 o 
  -5  14   3       91.76       85.34     10.94 o 
  -4  14   3       96.97      123.33     10.73 o 
  -3  14   3      281.37      319.89     19.63 o 
  -2  14   3       48.27       79.82      8.62 o 
  -1  14   3      438.27      412.44     18.70 o 
   0  14   3       61.48       73.25      9.10 o 
   1  14   3      132.41      131.28     20.34 o 
   2  14   3       15.02        6.32      3.00 o 
   3  14   3      349.80      364.65     19.37 o 
   4  14   3        6.96       -3.37      5.07 o 
   5  14   3       27.07       23.60      6.88 o 
   6  14   3       63.21       63.17     10.98 o 
   7  14   3       12.90       11.95      9.31 o 
   8  14   3        1.07       13.04      8.18 o 
 -10  15   3        5.09        3.59      7.09 o 
  -9  15   3        0.42       13.19      4.57 o 
  -8  15   3      146.21      142.28     15.31 o 
  -7  15   3       16.91       33.33      8.99 o 
  -6  15   3        0.47       -3.34      4.65 o 
  -5  15   3      202.71      206.31     28.46 o 
  -4  15   3       17.00       20.68      7.84 o 
  -3  15   3        8.07        8.26      4.45 o 
  -2  15   3      221.89      194.12     21.65 o 
  -1  15   3       41.95       51.12     10.08 o 
   0  15   3      101.30       89.53     11.31 o 
   1  15   3      260.06      280.29     17.46 o 
   2  15   3      142.00      144.46     10.71 o 
   3  15   3       43.41       42.20      8.80 o 
   4  15   3      364.21      356.71     23.12 o 
   5  15   3       11.05       10.49      5.50 o 
   7  15   3       90.32       72.40     14.13 o 
   8  15   3        6.82       11.07      7.56 o 
  -9  16   3        0.18        3.15      5.69 o 
  -8  16   3        1.54        8.83      6.64 o 
  -7  16   3       50.40       62.21     10.26 o 
  -6  16   3        5.78        2.98      3.39 o 
  -5  16   3       41.47       48.02      9.51 o 
  -4  16   3      206.66      203.86     19.93 o 
  -3  16   3       48.21       37.67      7.44 o 
  -2  16   3       95.84      116.75     10.99 o 
  -1  16   3      125.72      121.14     12.15 o 
   0  16   3       26.60       18.85      4.45 o 
   1  16   3       10.00        4.10      4.22 o 
   2  16   3      211.33      221.59     31.71 o 
   3  16   3       41.54       31.41      7.92 o 
   4  16   3        1.76        6.75      5.51 o 
   5  16   3      107.21       80.99     15.52 o 
   6  16   3        6.55       37.78      8.64 o 
  -9  17   3        2.89        9.22      6.93 o 
  -8  17   3       10.29       13.22      6.35 o 
  -7  17   3       22.08       15.61      6.37 o 
  -6  17   3       56.79       50.84     14.02 o 
  -5  17   3       23.44       36.31      8.54 o 
  -4  17   3       14.24       13.79      9.08 o 
  -3  17   3       64.47       51.70     11.78 o 
  -2  17   3      179.01      153.97     19.97 o 
  -1  17   3       49.11       47.73      8.38 o 
   0  17   3       77.11       63.49     13.96 o 
   1  17   3      133.95      128.80     10.92 o 
   2  17   3       57.02       64.97      8.95 o 
   3  17   3       72.26       60.27     12.99 o 
   4  17   3       91.55       93.56     14.39 o 
   5  17   3       53.18       60.24     17.59 o 
   6  17   3       22.27       27.22     13.40 o 
   7  17   3       22.39        6.68      5.95 o 
  -8  18   3        7.52       12.16      4.21 o 
  -7  18   3        8.00        7.55      4.79 o 
  -6  18   3       49.92       64.39      9.42 o 
  -5  18   3        3.42        8.35      8.69 o 
  -4  18   3       19.52       30.52      7.90 o 
  -3  18   3       46.47       43.74      6.00 o 
  -2  18   3       18.49       22.82      5.45 o 
  -1  18   3        8.61       11.96      4.62 o 
   0  18   3       35.96       37.23      6.49 o 
   1  18   3       20.39       18.31      3.62 o 
   2  18   3        6.36        1.73      3.21 o 
   3  18   3       17.60       23.39     10.09 o 
   4  18   3        0.87        8.28     10.35 o 
   5  18   3       32.41       14.80     11.33 o 
   6  18   3       26.30       21.58      7.50 o 
  -7  19   3        8.97        5.83      9.29 o 
  -6  19   3       10.89       15.76      7.63 o 
  -5  19   3       21.86       12.19      4.84 o 
  -4  19   3       44.06       30.20      8.60 o 
  -3  19   3       21.51       35.14     10.08 o 
  -2  19   3       12.17        7.33      3.34 o 
  -1  19   3       67.50       62.53     12.95 o 
   0  19   3       54.44       48.38      6.68 o 
   1  19   3       32.39       25.31      4.06 o 
   2  19   3       40.86       40.91      9.65 o 
   3  19   3      101.89       90.98     21.58 o 
   4  19   3        2.20        7.04     10.35 o 
   5  19   3       40.53       11.90     11.64 o 
  -6  20   3       16.90       24.24      6.67 o 
  -5  20   3        7.22       12.36      4.26 o 
  -4  20   3       19.23       16.11     11.59 o 
  -3  20   3       38.63       59.26     12.68 o 
  -2  20   3        1.77        2.27      4.00 o 
  -1  20   3       17.56       12.30      4.04 o 
   0  20   3        7.85        4.96      4.15 o 
   1  20   3        7.76        4.54      5.89 o 
   2  20   3       17.25       12.26      3.98 o 
   3  20   3       61.06       59.24      9.02 o 
   4  20   3        0.45        4.35     10.30 o 
  -5  21   3       21.14       24.75      9.01 o 
  -4  21   3        0.11        5.69      4.12 o 
  -3  21   3        0.88        3.05      5.92 o 
  -2  21   3       27.92        6.67      4.87 o 
  -1  21   3        0.06        8.05      3.89 o 
   0  21   3        9.44       11.96      3.93 o 
   1  21   3       38.36       26.64      7.56 o 
   2  21   3       23.18       35.61      7.08 o 
   3  21   3        4.13        1.96      5.53 o 
  -3  22   3        1.75        9.78     11.59 o 
  -2  22   3        0.04       10.45      8.12 o 
  -1  22   3        9.56       -2.28     10.35 o 
   0  22   3       17.99       20.20      7.10 o 
   1  22   3        9.84        7.36      4.77 o 
   2  22   3       21.52       15.73      7.30 o 
  -2 -22   4        8.41        0.41     10.51 o 
  -1 -22   4       43.46       21.48      7.87 o 
   0 -22   4        2.46        8.33      8.54 o 
  -5 -21   4       17.77       23.62     10.14 o 
  -4 -21   4        2.00        4.23      4.30 o 
  -3 -21   4       14.44       18.84      6.15 o 
  -2 -21   4        5.37       20.91     11.18 o 
  -1 -21   4        2.86       10.04     14.23 o 
   0 -21   4       25.15       23.13     11.18 o 
   1 -21   4       21.59       29.65     10.40 o 
  -6 -20   4       10.27        8.90      6.20 o 
  -5 -20   4        0.79       20.86     13.56 o 
  -4 -20   4       28.13       36.13      9.41 o 
  -3 -20   4       16.00       16.97      5.54 o 
  -2 -20   4        3.95        8.40      4.83 o 
  -1 -20   4       34.69       21.61      5.26 o 
   0 -20   4       32.39       37.31      7.56 o 
   1 -20   4       49.62       33.23     10.76 o 
   2 -20   4       48.49       50.35      9.99 o 
   3 -20   4       21.90       24.17     10.04 o 
   4 -20   4        4.23        5.28      3.16 o 
  -7 -19   4        5.95       -3.39      8.81 o 
  -6 -19   4        2.24        5.02      8.12 o 
  -5 -19   4       58.80       33.77     14.65 o 
  -4 -19   4        6.80       11.42      6.88 o 
  -3 -19   4        6.21       11.55      3.03 o 
  -2 -19   4       56.03       58.81      9.62 o 
  -1 -19   4        1.44        6.33      5.41 o 
   0 -19   4       11.25        2.68      8.00 o 
   1 -19   4       23.89       18.49      7.44 o 
   2 -19   4       13.66        4.38      5.30 o 
   3 -19   4        3.18        8.94      4.68 o 
   4 -19   4       47.24       46.68     17.59 o 
   5 -19   4        1.08       -3.16     10.35 o 
  -8 -18   4       17.84       11.98      5.39 o 
  -7 -18   4        6.53        3.39      5.13 o 
  -6 -18   4       46.93       43.63      7.91 o 
  -5 -18   4       14.91       16.54      5.39 o 
  -4 -18   4        1.01        7.58      5.64 o 
  -3 -18   4       75.00       64.19      9.27 o 
  -2 -18   4        5.34       18.98      5.88 o 
  -1 -18   4        4.77        3.22      2.66 o 
   0 -18   4       98.65       89.07      8.82 o 
   1 -18   4       66.58       59.40     10.08 o 
   2 -18   4       13.99       13.97     16.87 o 
   3 -18   4       97.48       88.59     12.63 o 
   4 -18   4       14.92       16.11      6.52 o 
   5 -18   4        5.24        9.47      6.83 o 
   6 -18   4       18.03       17.91     15.06 o 
  -9 -17   4        2.40        7.08      7.63 o 
  -8 -17   4       31.50       26.52      6.86 o 
  -7 -17   4       17.80       14.70     10.25 o 
  -6 -17   4       10.37       16.35      6.88 o 
  -5 -17   4       38.07       44.73      9.65 o 
  -4 -17   4       60.43       72.03     10.70 o 
  -3 -17   4       86.61      114.57     14.49 o 
  -2 -17   4       41.23       30.41      6.53 o 
  -1 -17   4       36.89       41.89      5.81 o 
   0 -17   4       85.15       79.95      9.53 o 
   1 -17   4       42.40       48.68      8.14 o 
   2 -17   4       61.74       47.79     22.12 o 
   3 -17   4       74.47       76.81     10.76 o 
   4 -17   4       53.28       61.58     10.14 o 
   5 -17   4        6.49       -9.99      9.99 o 
   6 -17   4       10.79       17.13      6.37 o 
  -9 -16   4       14.12       11.99      6.06 o 
  -8 -16   4        1.97        1.55      8.54 o 
  -7 -16   4       78.44       82.19     12.57 o 
  -6 -16   4        1.52        1.10      8.22 o 
  -5 -16   4        7.24        6.34      3.97 o 
  -4 -16   4      171.88      194.72     23.90 o 
  -3 -16   4       40.15       57.80     15.16 o 
  -2 -16   4      159.21      132.24      8.99 o 
  -1 -16   4      298.55      320.87     39.96 o 
   0 -16   4       18.55       15.88      4.12 o 
   1 -16   4       44.86       36.77      5.98 o 
   2 -16   4      119.75      116.69     13.10 o 
   3 -16   4        8.41        9.57      4.72 o 
   4 -16   4      100.99       99.84     11.23 o 
   5 -16   4       71.50       49.18      9.92 o 
   6 -16   4        8.32       -3.52      7.81 o 
   7 -16   4        7.51       32.81     12.06 o 
 -10 -15   4        5.99        6.44      6.36 o 
  -9 -15   4       57.96       76.07     18.63 o 
  -8 -15   4       11.05       14.86      6.44 o 
  -7 -15   4       35.17       45.14     16.07 o 
  -6 -15   4       68.77       84.71     20.03 o 
  -5 -15   4       19.09       22.07      9.47 o 
  -4 -15   4       52.66       75.91     10.33 o 
  -3 -15   4      106.68       98.15     13.09 o 
  -2 -15   4      100.74       80.09     11.27 o 
  -1 -15   4       63.56       41.16     12.89 o 
   0 -15   4      207.57      176.06     19.04 o 
   1 -15   4       38.98       36.62      4.88 o 
   2 -15   4        3.17       -6.46      6.46 o 
   3 -15   4       41.40       46.43      8.78 o 
   4 -15   4      135.84      111.81     12.21 o 
   5 -15   4       76.50       63.20     11.32 o 
   6 -15   4       29.85       21.78      5.36 o 
   7 -15   4       22.52        8.64      6.31 o 
 -10 -14   4       12.05        7.10      8.79 o 
  -9 -14   4       32.79       48.87     11.30 o 
  -8 -14   4        2.33        1.98      7.67 o 
  -7 -14   4       76.47       75.18     13.53 o 
  -6 -14   4       26.58       11.64      5.02 o 
  -5 -14   4       59.80       87.48     11.05 o 
  -4 -14   4      179.14      222.69     38.99 o 
  -3 -14   4      327.90      356.82     34.99 o 
  -2 -14   4       17.71       14.71      9.04 o 
  -1 -14   4       54.24       46.26      6.25 o 
   0 -14   4      179.08      168.79     18.83 o 
   1 -14   4      217.81      202.71     20.14 o 
   2 -14   4      646.58      674.78     45.41 o 
   3 -14   4      167.06      163.90     14.57 o 
   4 -14   4       34.49       23.91      7.11 o 
   5 -14   4      163.02      174.59     26.58 o 
   6 -14   4       48.58       49.49     12.83 o 
   7 -14   4       10.04       19.61      8.95 o 
   8 -14   4       16.33       18.99      9.21 o 
 -11 -13   4       48.38       35.22      9.64 o 
 -10 -13   4       24.31       36.74      8.45 o 
  -9 -13   4        7.48        9.30      5.90 o 
  -8 -13   4       65.33       78.92     18.53 o 
  -7 -13   4        2.93       24.51      8.94 o 
  -6 -13   4        6.81        7.62      5.60 o 
  -5 -13   4      556.66      589.11     35.50 o 
  -4 -13   4       99.08      137.73     21.20 o 
  -3 -13   4       38.34       40.25      7.48 o 
  -2 -13   4      442.72      474.07     13.45 o 
  -1 -13   4       77.47       78.21      9.77 o 
   0 -13   4      353.83      352.91     16.70 o 
   1 -13   4      245.82      236.00     25.02 o 
   2 -13   4       14.83       15.87      5.56 o 
   3 -13   4       33.60       33.82      8.00 o 
   4 -13   4      285.51      305.70     27.58 o 
   5 -13   4       28.43       15.76      6.28 o 
   6 -13   4        0.62       -3.11      5.83 o 
   7 -13   4       40.61       49.23     17.96 o 
   8 -13   4        2.17        4.50      8.64 o 
 -11 -12   4        0.56        4.46      5.50 o 
 -10 -12   4       18.52        6.26      5.30 o 
  -9 -12   4       60.00       46.20     10.39 o 
  -8 -12   4       67.38       56.63     11.25 o 
  -7 -12   4        4.84        7.67      7.84 o 
  -6 -12   4       28.01       29.95      9.21 o 
  -5 -12   4      157.63      196.64     18.23 o 
  -4 -12   4       67.31       90.34     11.80 o 
  -3 -12   4      520.40      493.86     19.93 o 
  -2 -12   4       81.83      144.01     30.88 o 
  -1 -12   4       80.44       74.06      7.48 o 
   0 -12   4      583.40      542.05     14.13 o 
   1 -12   4      160.50      139.93     12.05 o 
   2 -12   4      185.94      189.08     13.89 o 
   3 -12   4      376.34      414.57     20.24 o 
   4 -12   4      152.35      152.26     20.21 o 
   5 -12   4        3.87        0.33      5.50 o 
   6 -12   4      198.38      223.56     24.69 o 
   7 -12   4       99.57       68.58     12.49 o 
   9 -12   4       19.48       28.67     16.82 o 
 -11 -11   4        9.17       11.40      6.89 o 
 -10 -11   4        6.08       19.23      6.54 o 
  -9 -11   4       49.90       64.21     11.88 o 
  -8 -11   4      172.97      182.10     22.39 o 
  -7 -11   4       90.63       82.54     16.40 o 
  -6 -11   4       39.55       52.89     20.26 o 
  -5 -11   4      207.63      268.10     30.09 o 
  -4 -11   4      232.46      241.62     44.30 o 
  -3 -11   4       85.90      106.57     12.64 o 
  -2 -11   4      306.17      299.90     18.61 o 
  -1 -11   4       52.02       45.98      9.26 o 
   0 -11   4      721.32      675.03     28.89 o 
   1 -11   4      553.81      568.28     20.63 o 
   2 -11   4       20.45       12.42      2.87 o 
   3 -11   4      131.46      135.43     13.21 o 
   4 -11   4      147.91      142.75     12.99 o 
   5 -11   4      129.29      120.42     13.51 o 
   6 -11   4       85.52       96.53      9.25 o 
   7 -11   4       66.18       62.83     11.55 o 
   8 -11   4       34.50       46.04      7.46 o 
   9 -11   4        7.06        4.61      5.59 o 
 -12 -10   4       20.50       14.57      5.64 o 
 -11 -10   4        6.44        2.47      4.64 o 
 -10 -10   4       79.17       67.70     11.10 o 
  -9 -10   4       21.86       20.57      4.59 o 
  -8 -10   4       41.46       33.82      7.67 o 
  -7 -10   4      360.55      434.18     28.41 o 
  -6 -10   4      361.26      422.30     53.69 o 
  -5 -10   4       77.51       92.31     12.46 o 
  -4 -10   4      622.65      611.78     31.75 o 
  -3 -10   4       46.61       81.60     23.73 o 
  -2 -10   4      651.48      607.91     20.88 o 
  -1 -10   4     1608.97     1517.37     46.95 o 
   0 -10   4       30.35       36.43      8.49 o 
   1 -10   4      341.25      308.14     10.80 o 
   2 -10   4      598.59      566.97     20.42 o 
   3 -10   4       48.23       49.14      7.58 o 
   4 -10   4       98.80      115.56     15.27 o 
   5 -10   4      582.74      608.19     21.35 o 
   6 -10   4       67.92       76.62      8.40 o 
   7 -10   4       46.14       57.13     13.61 o 
   8 -10   4       83.94       88.73      9.97 o 
   9 -10   4       15.78       24.99     11.49 o 
 -12  -9   4        5.37       -6.13      7.08 o 
 -11  -9   4        2.73       -4.14      7.37 o 
 -10  -9   4       54.31       55.47     10.12 o 
  -9  -9   4      477.91      548.93     39.47 o 
  -8  -9   4       52.93       72.47     13.40 o 
  -7  -9   4       21.52       32.45      6.59 o 
  -6  -9   4      409.64      409.54     29.08 o 
  -5  -9   4       89.88      103.70     13.32 o 
  -4  -9   4      317.31      354.91     18.92 o 
  -3  -9   4      375.92      313.99     24.66 o 
  -2  -9   4      143.29      150.76     10.12 o 
   0  -9   4     1602.40     1610.49     52.10 o 
   1  -9   4      505.04      501.06     11.90 o 
   2  -9   4      544.14      558.16     14.71 o 
   3  -9   4        0.43        2.82      4.58 o 
   4  -9   4       16.89       17.08      4.69 o 
   5  -9   4      170.16      173.64     26.07 o 
   6  -9   4       90.92       82.91     14.31 o 
   7  -9   4      213.25      211.79     27.48 o 
   8  -9   4       25.08       14.83      4.95 o 
   9  -9   4       13.66       14.59      7.19 o 
  10  -9   4       10.38        5.38     10.61 o 
 -12  -8   4       10.38        8.68      7.79 o 
 -11  -8   4       13.23       22.83      5.89 o 
 -10  -8   4      113.21      113.64     13.74 o 
  -9  -8   4       70.54       79.70     10.47 o 
  -8  -8   4        4.76       -0.56      5.69 o 
  -7  -8   4        9.75       36.06     10.48 o 
  -6  -8   4      187.71      234.42     24.17 o 
  -5  -8   4       20.92       26.50     13.40 o 
  -4  -8   4      583.60      564.17     21.64 o 
  -3  -8   4       35.54       85.58     14.13 o 
  -2  -8   4      424.70      450.61     26.21 o 
  -1  -8   4      989.41      968.02     25.92 o 
   0  -8   4      463.03      441.59     17.40 o 
   1  -8   4      815.01      765.60     28.89 o 
   2  -8   4     1130.09     1207.08     45.28 o 
   3  -8   4       77.44       73.58     10.67 o 
   4  -8   4       79.79       88.75     14.82 o 
   5  -8   4      326.26      332.18     44.89 o 
   6  -8   4      200.03      190.39     46.32 o 
   7  -8   4       46.88       53.44     10.12 o 
   8  -8   4      241.97      286.71     20.25 o 
   9  -8   4       29.78       23.82      7.12 o 
  10  -8   4        1.10        2.43     10.92 o 
 -12  -7   4       11.00        5.43      4.13 o 
 -11  -7   4      178.41      175.72     24.59 o 
 -10  -7   4      141.19      119.09     16.65 o 
  -9  -7   4       15.78       14.87     10.40 o 
  -8  -7   4      309.30      347.25     23.31 o 
  -7  -7   4      207.13      177.62     22.34 o 
  -6  -7   4       36.44       20.75     14.13 o 
  -5  -7   4     1327.75     1432.21     76.85 o 
  -4  -7   4       33.49       29.70      5.05 o 
  -3  -7   4      299.90      315.19     15.19 o 
  -2  -7   4     1537.91     1605.93     18.85 o 
  -1  -7   4       55.75       38.09     10.14 o 
   0  -7   4      256.07      259.48     15.18 o 
   1  -7   4     2097.37     2143.46     40.21 o 
   2  -7   4       87.21       88.55      5.09 o 
   3  -7   4       85.00       90.80      8.29 o 
   4  -7   4      418.07      384.04     19.48 o 
   5  -7   4       99.22      107.48     26.19 o 
   6  -7   4       31.12       38.28      8.43 o 
   7  -7   4      191.27      218.73     23.68 o 
   8  -7   4        7.32       14.20      4.58 o 
   9  -7   4        0.08       10.04     10.30 o 
  10  -7   4       30.92       14.39      9.11 o 
 -13  -6   4        1.49       -5.12      8.95 o 
 -12  -6   4       37.11       34.45     12.16 o 
 -11  -6   4       12.63       14.37     10.61 o 
 -10  -6   4       64.50       67.17      8.42 o 
  -9  -6   4       73.99       82.97      9.95 o 
  -8  -6   4      146.07      155.32     22.41 o 
  -7  -6   4      239.31      225.71     29.42 o 
  -6  -6   4     1115.72     1221.36     71.52 o 
  -5  -6   4      221.07      240.89     18.06 o 
  -4  -6   4       26.27       21.49      4.83 o 
  -3  -6   4      141.02      154.14      8.77 o 
  -2  -6   4      488.11      578.35     23.23 o 
  -1  -6   4      423.93      554.21     27.16 o 
   0  -6   4     3302.36     3352.08     57.22 o 
   1  -6   4     1007.74      944.08     26.49 o 
   2  -6   4       52.98       56.69      6.16 o 
   3  -6   4     1869.28     1963.81     48.10 o 
   4  -6   4      211.55      213.95     12.35 o 
   5  -6   4       72.44       79.95     17.59 o 
   6  -6   4      404.74      417.14     36.03 o 
   7  -6   4      179.85      206.14     45.82 o 
   8  -6   4        3.54        1.57      5.33 o 
   9  -6   4      216.35      236.59     25.24 o 
  10  -6   4       38.74       39.52      7.58 o 
 -13  -5   4        2.39       30.64      9.99 o 
 -12  -5   4       26.32       27.37      5.80 o 
 -11  -5   4       57.37       41.11      8.11 o 
 -10  -5   4       73.94       71.11     11.72 o 
  -9  -5   4      149.67      156.88     14.75 o 
  -8  -5   4      185.15      188.33     15.95 o 
  -7  -5   4      111.51      110.21     17.44 o 
  -6  -5   4       89.57       82.55      9.40 o 
  -5  -5   4      714.39      635.07     31.18 o 
  -4  -5   4      109.24      118.80     16.36 o 
  -3  -5   4      235.70      210.26     28.59 o 
  -1  -5   4      340.67      410.32     20.47 o 
   0  -5   4      777.97      761.82     50.92 o 
   1  -5   4     2103.01     2159.84     46.86 o 
   2  -5   4       76.46       81.87      9.43 o 
   3  -5   4      610.50      659.05     21.75 o 
   4  -5   4      330.23      326.41     32.91 o 
   5  -5   4      226.98      212.86     10.61 o 
   6  -5   4       86.07      102.28     10.39 o 
   7  -5   4      261.98      268.90     31.10 o 
   8  -5   4       41.91       50.05      6.51 o 
   9  -5   4       23.03       21.85      5.96 o 
  10  -5   4        3.15       -9.73      9.73 o 
 -12  -4   4        3.17       10.10      3.57 o 
 -11  -4   4       12.50        7.47      3.64 o 
 -10  -4   4      105.08       98.79     13.52 o 
  -9  -4   4      186.40      169.72     17.53 o 
  -8  -4   4       49.86       57.44      8.33 o 
  -7  -4   4      502.55      524.92     49.78 o 
  -6  -4   4      320.28      310.99     25.05 o 
  -5  -4   4      200.39      218.20     13.52 o 
  -4  -4   4     1098.82     1109.71     47.76 o 
  -3  -4   4     1310.55     1355.06     40.12 o 
  -2  -4   4      693.12      611.37     26.36 o 
  -1  -4   4     5842.45     5589.01     58.79 o 
   0  -4   4     2183.34     2232.78     36.59 o 
   1  -4   4      901.13      920.98     28.19 o 
   2  -4   4     1380.11     1252.83     36.69 o 
   3  -4   4      951.71      954.71     20.10 o 
   4  -4   4      361.29      382.71     12.82 o 
   5  -4   4      997.92     1039.66     30.28 o 
   6  -4   4       35.84       36.48      4.52 o 
   7  -4   4       64.34       82.53      9.73 o 
   8  -4   4      186.84      201.65     27.05 o 
   9  -4   4       26.16       23.22      9.81 o 
  10  -4   4       13.17       16.90      5.84 o 
 -12  -3   4       37.82       26.81      6.27 o 
 -11  -3   4        5.83        1.22      4.72 o 
 -10  -3   4       91.00       85.55     13.12 o 
  -9  -3   4      145.54      134.34     19.90 o 
  -8  -3   4       12.24        6.07      5.36 o 
  -7  -3   4      677.81      672.13     36.46 o 
  -6  -3   4     1779.06     1766.76     42.99 o 
  -5  -3   4      511.28      519.69     24.83 o 
  -4  -3   4      106.79      151.71     10.62 o 
  -3  -3   4     1874.77     1895.06     65.62 o 
  -2  -3   4      212.50      266.25     16.95 o 
  -1  -3   4     3804.04     3829.32     40.05 o 
   0  -3   4     1818.95     1727.25     42.49 o 
   1  -3   4      243.16      234.24     18.37 o 
   2  -3   4      930.20      948.86     24.26 o 
   3  -3   4      768.83      696.43     19.24 o 
   4  -3   4      566.60      575.61     21.07 o 
   5  -3   4      260.50      245.15     18.47 o 
   6  -3   4      120.84      112.12     10.51 o 
   7  -3   4       46.78       45.87      5.15 o 
   8  -3   4       13.20       13.76      3.23 o 
   9  -3   4       43.46       29.90      5.13 o 
  10  -3   4       76.46       67.92     11.40 o 
  11  -3   4        1.97        2.79      5.07 o 
 -12  -2   4       16.38        8.95      2.95 o 
 -11  -2   4       19.47       14.90      4.49 o 
 -10  -2   4      108.49       89.05     16.50 o 
  -9  -2   4       84.10       73.12      7.94 o 
  -8  -2   4       45.48       49.66      7.79 o 
  -7  -2   4      984.86     1004.51     58.92 o 
  -6  -2   4      572.69      599.96     33.09 o 
  -5  -2   4      556.76      613.38     29.29 o 
  -4  -2   4      564.26      565.39     48.13 o 
  -3  -2   4      613.38      605.98     36.48 o 
  -2  -2   4      997.73      887.12     29.87 o 
  -1  -2   4     1278.89     1181.47     30.22 o 
   0  -2   4      221.16      233.18     20.03 o 
   1  -2   4      319.85      296.74     17.08 o 
   2  -2   4     4832.21     4960.15     81.98 o 
   3  -2   4     1204.75     1160.71     28.37 o 
   4  -2   4     1169.05     1268.90     28.15 o 
   5  -2   4      655.36      699.59     25.72 o 
   6  -2   4       91.90       88.33      8.34 o 
   7  -2   4        7.77        5.83      3.34 o 
   8  -2   4      131.38      148.04     14.17 o 
   9  -2   4       86.36      106.34     13.43 o 
  10  -2   4       18.58       29.87      4.97 o 
  11  -2   4       31.85       23.49      7.45 o 
 -12  -1   4       45.37       27.84     13.09 o 
 -11  -1   4      121.96      111.10     15.73 o 
 -10  -1   4       65.05       67.90     10.45 o 
  -9  -1   4      129.70      129.09     13.52 o 
  -8  -1   4      187.87      187.28     13.14 o 
  -7  -1   4      463.57      453.17     12.06 o 
  -6  -1   4      694.52      677.63     19.06 o 
  -5  -1   4     1623.44     1627.27     71.57 o 
  -4  -1   4      222.23      222.41     17.56 o 
  -3  -1   4       45.33      217.23     16.53 o 
  -2  -1   4     2214.04     2103.29     16.03 o 
  -1  -1   4       80.46       62.48      8.49 o 
   0  -1   4      893.10      829.48     27.73 o 
   1  -1   4      383.74      303.01     15.24 o 
   2  -1   4      287.60      279.30     14.05 o 
   3  -1   4      845.39      856.76     21.94 o 
   4  -1   4     3845.03     4057.31     72.87 o 
   5  -1   4      172.20      176.54     16.74 o 
   6  -1   4      118.92      122.61     15.89 o 
   7  -1   4       24.08       37.74      5.49 o 
   8  -1   4        2.23        3.89      2.04 o 
   9  -1   4       31.23       29.27      5.30 o 
  10  -1   4      140.45      120.32     16.89 o 
  11  -1   4       19.07        3.36      6.57 o 
 -12   0   4        3.20       -7.30     10.87 o 
 -11   0   4        1.34        2.13      4.37 o 
 -10   0   4       76.45       63.77      8.56 o 
  -9   0   4      158.49      167.83     16.51 o 
  -8   0   4      259.88      236.67     24.73 o 
  -7   0   4       38.42       38.73      4.14 o 
  -6   0   4      963.14     1086.53     26.87 o 
  -5   0   4      734.73      808.98     27.08 o 
  -4   0   4     1724.67     1917.82     38.86 o 
  -3   0   4     3663.57     3303.96     29.58 o 
  -1   0   4      290.10      272.76     13.56 o 
   0   0   4     9261.98     9291.03    128.28 o 
   1   0   4       76.58      100.82     11.78 o 
   2   0   4       61.59       48.09      7.22 o 
   3   0   4     7432.40     7668.27    142.86 o 
   4   0   4     2735.05     2691.68     50.21 o 
   5   0   4      111.35      139.80     12.13 o 
   6   0   4       40.11       44.57      4.50 o 
   7   0   4       40.18       43.74      4.71 o 
   8   0   4        0.01        1.14      6.17 o 
   9   0   4      239.14      247.10     31.26 o 
  10   0   4      103.84      101.31     14.99 o 
  11   0   4       18.95       10.78      5.17 o 
 -13   1   4       12.16       15.19      5.98 o 
 -12   1   4       45.94       42.33     13.25 o 
 -11   1   4      116.59      119.07     22.36 o 
 -10   1   4       69.19       64.96      8.31 o 
  -9   1   4      110.70      104.80     11.39 o 
  -8   1   4      192.46      171.89      9.19 o 
  -7   1   4      474.24      434.41     18.19 o 
  -6   1   4      697.23      716.72     24.21 o 
  -5   1   4     1601.62     1635.27     29.08 o 
  -4   1   4      191.74      187.75      7.86 o 
  -3   1   4       32.28      214.81     19.30 o 
  -2   1   4     2163.37     2085.70     21.65 o 
  -1   1   4       58.47       54.86      5.70 o 
   0   1   4      951.11      900.42     30.03 o 
   1   1   4      361.84      297.44     14.40 o 
   2   1   4      258.42      256.90      7.11 o 
   3   1   4      819.56      834.84     25.96 o 
   4   1   4     3776.89     3926.31     75.89 o 
   5   1   4      168.99      174.76     14.85 o 
   6   1   4      113.10      120.92     10.62 o 
   7   1   4       42.43       50.95      5.66 o 
   8   1   4        1.30        1.52      3.48 o 
   9   1   4       30.73       25.13      4.12 o 
  10   1   4      139.82      110.49     16.03 o 
  11   1   4       18.18       21.59      6.13 o 
 -13   2   4        6.69       14.59      4.83 o 
 -12   2   4       19.92       17.30      5.77 o 
 -11   2   4       17.92       21.23      9.32 o 
 -10   2   4       99.88       80.87      9.06 o 
  -9   2   4       84.91       78.20      7.97 o 
  -8   2   4       36.47       38.16      3.93 o 
  -7   2   4     1010.17     1025.31     30.58 o 
  -6   2   4      591.67      661.28     15.82 o 
  -5   2   4      583.79      624.48     21.96 o 
  -4   2   4      433.93      465.66     19.13 o 
  -3   2   4      535.61      575.24     17.31 o 
  -2   2   4      981.30      888.07     30.16 o 
  -1   2   4     1240.73     1081.55     27.21 o 
   0   2   4      179.95      161.39     10.14 o 
   1   2   4      313.37      304.50     14.96 o 
   2   2   4     4909.52     4987.53     83.55 o 
   3   2   4     1225.75     1195.09     36.04 o 
   4   2   4     1166.65     1275.53     27.29 o 
   5   2   4      701.00      758.83     25.92 o 
   6   2   4      110.45      113.23     13.33 o 
   7   2   4       16.85       12.74      6.62 o 
   8   2   4      119.92      145.74     13.55 o 
   9   2   4       81.71       88.33      9.84 o 
  10   2   4       20.02       18.46      6.49 o 
  11   2   4       33.02       26.13      5.98 o 
 -13   3   4       19.46        9.08      5.38 o 
 -12   3   4       38.61       39.11      8.07 o 
 -11   3   4        6.25        8.33      4.42 o 
 -10   3   4       91.34       87.88      9.44 o 
  -9   3   4      161.66      138.36     12.04 o 
  -8   3   4       14.33       11.70      2.75 o 
  -7   3   4      680.38      662.65     25.84 o 
  -6   3   4     1838.87     1754.35     32.01 o 
  -5   3   4      508.02      520.71     17.54 o 
  -4   3   4      162.44      176.14      4.96 o 
  -3   3   4     1836.44     1873.16     32.32 o 
  -2   3   4      182.67      212.86     11.68 o 
  -1   3   4     3767.42     3757.05     40.57 o 
   0   3   4     1788.93     1552.70     31.30 o 
   1   3   4      269.02      260.24     15.87 o 
   2   3   4      949.83      954.67     24.72 o 
   3   3   4      753.06      721.51     19.92 o 
   4   3   4      581.10      578.00     24.71 o 
   5   3   4      272.32      281.11     26.31 o 
   6   3   4      121.57      124.03     19.79 o 
   7   3   4       38.92       39.02     17.98 o 
   8   3   4       18.45       23.20      5.25 o 
   9   3   4       44.29       24.79     10.25 o 
  10   3   4       75.55       67.92     10.01 o 
  11   3   4        1.18       10.30      6.21 o 
 -13   4   4       14.43       17.31      5.96 o 
 -12   4   4        4.35       13.44      3.34 o 
 -11   4   4       11.77       12.17      4.36 o 
 -10   4   4       98.35       79.52     10.22 o 
  -9   4   4      174.20      158.81     16.38 o 
  -8   4   4       48.12       38.04     12.21 o 
  -7   4   4      524.22      516.60     28.76 o 
  -6   4   4      329.16      356.04     19.41 o 
  -5   4   4      192.75      201.99     10.13 o 
  -4   4   4     1025.03     1033.91     21.42 o 
  -3   4   4     1270.14     1362.77     28.11 o 
  -2   4   4      706.22      641.97     19.58 o 
  -1   4   4     5767.50     5616.31     59.74 o 
   0   4   4     2237.73     2225.68     45.00 o 
   1   4   4      818.20      819.23     20.93 o 
   2   4   4     1296.72     1162.94     25.17 o 
   3   4   4      901.78      908.41     20.90 o 
   4   4   4      379.94      401.05     13.85 o 
   5   4   4     1006.21     1048.24     56.59 o 
   6   4   4       24.17       25.79     11.51 o 
   7   4   4       56.20       68.70     12.52 o 
   8   4   4      183.30      204.79     25.27 o 
   9   4   4       27.54       34.12      7.12 o 
  10   4   4       12.11       11.29      3.77 o 
 -13   5   4        3.16        5.29      8.15 o 
 -12   5   4       25.48       31.67      8.31 o 
 -11   5   4       50.35       48.86     10.60 o 
 -10   5   4       65.52       61.10     12.42 o 
  -9   5   4      149.69      150.65     12.92 o 
  -8   5   4      203.94      192.26     14.79 o 
  -7   5   4      122.29      106.85     16.22 o 
  -6   5   4       91.83       92.55      9.14 o 
  -5   5   4      733.62      728.62     28.44 o 
  -4   5   4      114.81      120.58      8.31 o 
  -3   5   4      209.97      187.52     11.70 o 
  -2   5   4      107.56      126.47      5.13 o 
  -1   5   4      400.10      405.87     20.35 o 
   0   5   4      780.42      734.80     25.37 o 
   1   5   4     2139.28     2183.09     38.00 o 
   2   5   4       82.41       88.16      6.70 o 
   3   5   4      619.15      658.26     20.46 o 
   4   5   4      288.08      305.83     21.89 o 
   5   5   4      225.85      236.69     30.98 o 
   6   5   4       66.55       67.54      7.82 o 
   7   5   4      266.25      240.86     30.51 o 
   8   5   4       45.55       49.29      9.19 o 
   9   5   4       23.29       14.33      4.11 o 
  10   5   4        2.92       10.29      5.92 o 
 -13   6   4        2.42        7.82      5.20 o 
 -12   6   4       38.70       29.43      6.71 o 
 -11   6   4       11.81       16.57      5.77 o 
 -10   6   4       64.07       61.78      8.72 o 
  -9   6   4       95.25       75.18     11.21 o 
  -8   6   4      138.26      145.76     15.06 o 
  -7   6   4      233.53      204.58     13.46 o 
  -6   6   4     1114.35     1225.62     49.35 o 
  -5   6   4      257.08      292.85     26.25 o 
  -4   6   4       28.60       15.28      5.22 o 
  -3   6   4      164.31      186.67     17.04 o 
  -2   6   4      522.39      564.75     30.45 o 
  -1   6   4      417.47      476.68     19.20 o 
   0   6   4     3188.72     3321.64     72.67 o 
   1   6   4      979.26      887.14     44.69 o 
   2   6   4       57.05       64.02      7.14 o 
   3   6   4     1929.32     2001.25     38.52 o 
   4   6   4      222.51      233.86      9.53 o 
   5   6   4       73.49       71.63      9.89 o 
   6   6   4      434.17      437.69     25.41 o 
   7   6   4      181.69      178.81     18.59 o 
   8   6   4        3.49        3.03      2.36 o 
   9   6   4      209.78      221.33     20.42 o 
  10   6   4       41.21       42.48     12.83 o 
 -12   7   4        9.79       16.33      8.13 o 
 -11   7   4      175.78      188.78     17.52 o 
 -10   7   4      135.62      149.40     19.86 o 
  -9   7   4       13.00       14.01      5.87 o 
  -8   7   4      302.67      322.15     27.34 o 
  -7   7   4      226.86      195.26     17.29 o 
  -6   7   4       33.58       28.27     13.14 o 
  -5   7   4     1314.47     1338.33     49.64 o 
  -4   7   4       24.03       22.31      4.11 o 
  -3   7   4      310.45      348.05     17.74 o 
  -2   7   4     1498.34     1592.07     18.80 o 
  -1   7   4       44.76       33.57      3.87 o 
   0   7   4      276.43      264.80     13.58 o 
   1   7   4     2118.92     2119.46     46.69 o 
   2   7   4       80.24       73.31     12.39 o 
   3   7   4       73.90       79.63      8.28 o 
   4   7   4      386.43      352.87     18.39 o 
   5   7   4       98.67      117.06     13.03 o 
   6   7   4       25.66       21.04      6.63 o 
   7   7   4      194.18      201.16     17.03 o 
   8   7   4        7.11       13.61      4.93 o 
   9   7   4        0.36       10.67     13.77 o 
  10   7   4       35.80       30.27      5.29 o 
 -12   8   4       11.37       10.89      5.97 o 
 -11   8   4       13.47       21.64     13.92 o 
 -10   8   4      102.05      108.11     22.74 o 
  -9   8   4       62.94       85.16     11.51 o 
  -8   8   4        3.98        3.76      4.60 o 
  -7   8   4       10.43       16.50      3.86 o 
  -6   8   4      185.28      179.02     16.69 o 
  -5   8   4       13.44       42.11      9.47 o 
  -4   8   4      548.13      543.91     21.20 o 
  -3   8   4       59.55      106.62      8.61 o 
  -2   8   4      421.16      386.43     12.43 o 
  -1   8   4      958.01      920.46     49.57 o 
   0   8   4      476.74      438.31     18.38 o 
   1   8   4      797.51      767.06     30.35 o 
   2   8   4     1113.85     1154.99     35.95 o 
   3   8   4       67.07       58.78      6.71 o 
   4   8   4       65.86       60.44      6.34 o 
   5   8   4      344.08      398.32     22.54 o 
   6   8   4      206.42      192.01     23.86 o 
   7   8   4       44.36       51.63      8.98 o 
   8   8   4      238.62      229.58     25.88 o 
   9   8   4       29.97       29.04      4.71 o 
  10   8   4        2.70        3.69      6.00 o 
 -12   9   4        5.05        2.46     13.27 o 
 -11   9   4        2.09       -0.85      7.57 o 
 -10   9   4       57.06       60.95     11.76 o 
  -9   9   4      501.13      586.34     55.37 o 
  -8   9   4       56.51       42.02     13.43 o 
  -7   9   4       31.05       22.90      6.53 o 
  -6   9   4      393.10      410.33     24.74 o 
  -5   9   4       79.02       81.23      7.09 o 
  -4   9   4      333.86      364.39     21.40 o 
  -3   9   4      412.79      357.94     17.00 o 
  -2   9   4      169.78      185.47     12.67 o 
  -1   9   4      301.91      418.65     64.63 o 
   0   9   4     1559.62     1653.73     38.76 o 
   1   9   4      504.37      517.10     18.72 o 
   2   9   4      592.17      581.76     23.28 o 
   3   9   4        5.62        6.19      3.22 o 
   4   9   4       27.72       27.41      3.73 o 
   5   9   4      163.61      159.77     10.84 o 
   6   9   4       90.19       98.31      8.56 o 
   7   9   4      214.44      218.87     25.78 o 
   8   9   4       27.41       16.70      9.99 o 
   9   9   4       15.01        8.74      5.29 o 
  10   9   4        6.92       10.25      7.51 o 
 -12  10   4       19.78       29.17      8.17 o 
 -11  10   4        6.64       11.70      5.90 o 
 -10  10   4       83.88       84.66     16.51 o 
  -9  10   4       16.52       13.30     12.11 o 
  -8  10   4       37.73       33.92      9.65 o 
  -7  10   4      328.04      314.78     25.25 o 
  -6  10   4      374.03      384.57     17.42 o 
  -5  10   4       63.60       65.94      7.56 o 
  -4  10   4      693.71      747.73     30.46 o 
  -3  10   4       43.76       86.82      6.85 o 
  -2  10   4      657.46      612.49     29.42 o 
  -1  10   4     1625.93     1646.25     49.89 o 
   0  10   4       26.89       21.15      5.41 o 
   1  10   4      363.01      347.31     13.20 o 
   2  10   4      582.09      550.38     19.70 o 
   3  10   4       48.36       48.31      7.14 o 
   4  10   4       86.40       80.28     11.43 o 
   5  10   4      568.50      608.00     35.60 o 
   6  10   4       66.79       79.02     10.83 o 
   7  10   4       44.75       61.35     13.40 o 
   8  10   4       84.87       89.58     16.30 o 
   9  10   4       16.29       29.98      7.35 o 
 -11  11   4        8.00       12.55      6.50 o 
 -10  11   4        6.19       12.46      5.98 o 
  -9  11   4       40.70       52.32      9.48 o 
  -8  11   4      179.12      185.16     21.16 o 
  -7  11   4       78.49       99.65     12.45 o 
  -6  11   4       52.27       57.10      7.57 o 
  -5  11   4      179.03      202.48     14.58 o 
  -4  11   4      242.61      257.40     23.29 o 
  -3  11   4       79.16       96.22     10.21 o 
  -2  11   4      323.82      308.46     21.07 o 
  -1  11   4       45.04       41.36      5.72 o 
   0  11   4      710.84      712.77     27.96 o 
   1  11   4      547.25      579.49     22.77 o 
   2  11   4       32.72       34.30      5.38 o 
   3  11   4      125.38      131.15     17.78 o 
   4  11   4      136.56      139.29      8.93 o 
   5  11   4      119.63      101.79      9.90 o 
   6  11   4       95.25       98.58     25.93 o 
   7  11   4       62.94       60.44     12.01 o 
   8  11   4       34.76       35.14      8.49 o 
   9  11   4        5.67       18.08      6.13 o 
 -11  12   4        0.54       -2.93      6.50 o 
 -10  12   4       18.06        9.02     15.40 o 
  -9  12   4       68.11       56.94     12.91 o 
  -8  12   4       70.70       58.30     17.62 o 
  -7  12   4        6.93       12.36      5.46 o 
  -6  12   4       21.58       22.60      6.48 o 
  -5  12   4      166.80      198.27     10.10 o 
  -4  12   4       65.28       72.62      7.68 o 
  -3  12   4      563.82      557.43     20.38 o 
  -2  12   4       80.19      105.74     10.80 o 
  -1  12   4       78.70       85.66     11.25 o 
   0  12   4      570.47      509.40     48.83 o 
   1  12   4      165.07      145.38     15.99 o 
   2  12   4      193.39      197.45     17.60 o 
   3  12   4      387.70      369.51     32.87 o 
   4  12   4      129.14      113.10     13.56 o 
   5  12   4        3.23       15.68      7.09 o 
   6  12   4      210.27      238.05     49.83 o 
   7  12   4      104.21      109.35     21.37 o 
   8  12   4        9.47       14.44      8.54 o 
   9  12   4       17.20       16.98      6.67 o 
 -11  13   4       45.81       47.34     13.04 o 
 -10  13   4       23.61       30.71      8.17 o 
  -9  13   4        6.53        7.37      5.36 o 
  -8  13   4       64.49       67.32     16.79 o 
  -7  13   4        1.49        4.96      8.82 o 
  -6  13   4        7.84        0.78      6.22 o 
  -5  13   4      563.57      567.22     23.09 o 
  -4  13   4      105.43      111.79     11.31 o 
  -3  13   4       32.84       30.12      5.32 o 
  -2  13   4      459.13      496.73     23.11 o 
  -1  13   4       72.36       76.07      6.99 o 
   0  13   4      365.26      340.78     12.27 o 
   1  13   4      235.74      227.48     23.48 o 
   2  13   4       14.00        8.59      6.62 o 
   3  13   4       29.24       17.23      4.38 o 
   4  13   4      292.74      285.55     48.13 o 
   5  13   4       27.74       24.37      6.57 o 
   6  13   4        0.92       14.39      7.92 o 
   7  13   4       39.59       27.06      8.75 o 
   8  13   4        1.54        7.61      7.97 o 
 -10  14   4       11.58        9.65     10.14 o 
  -9  14   4       31.25       41.49      8.49 o 
  -8  14   4        1.30       10.05     11.77 o 
  -7  14   4       67.85       65.06     10.45 o 
  -6  14   4       18.93       21.98      9.73 o 
  -5  14   4       66.96       75.02     11.21 o 
  -4  14   4      192.80      185.41     16.36 o 
  -3  14   4      314.83      320.08     16.21 o 
  -2  14   4       17.38        9.68     19.15 o 
  -1  14   4       55.40       54.81      7.02 o 
   0  14   4      202.56      176.58     20.72 o 
   1  14   4      206.46      209.78      9.77 o 
   2  14   4      662.79      680.24     82.01 o 
   3  14   4      146.57      156.60     19.95 o 
   4  14   4       32.78       27.27     11.28 o 
   5  14   4      151.35      166.27     16.51 o 
   6  14   4       50.47       55.01     15.47 o 
   7  14   4       10.53       11.54      7.14 o 
   8  14   4       15.94       21.49     22.64 o 
 -10  15   4        8.22       12.92      7.90 o 
  -9  15   4       61.12       72.94     15.55 o 
  -8  15   4       11.52        9.63      5.02 o 
  -7  15   4       33.02       31.75     11.15 o 
  -6  15   4       64.20       62.73      8.44 o 
  -5  15   4       24.99       20.68      4.30 o 
  -4  15   4       54.08       60.81      7.17 o 
  -3  15   4      122.66      137.30     14.77 o 
  -2  15   4       88.06       77.19     10.84 o 
  -1  15   4       52.84       42.62      8.46 o 
   0  15   4      182.65      159.51     23.38 o 
   1  15   4       49.59       47.35      7.09 o 
   2  15   4        5.91        4.77      3.12 o 
   3  15   4       41.57       42.02     16.66 o 
   4  15   4      125.86      103.76     15.40 o 
   5  15   4       75.48       90.41     16.15 o 
   6  15   4       33.77       22.51     15.89 o 
   7  15   4       29.94       31.77     13.25 o 
  -9  16   4       12.10        7.39      4.76 o 
  -8  16   4        1.58       -0.45      5.47 o 
  -7  16   4       83.81       79.97     12.67 o 
  -6  16   4        2.31       10.11      3.88 o 
  -5  16   4       10.33        5.58      5.82 o 
  -4  16   4      168.58      179.38     17.88 o 
  -3  16   4       44.19       46.10      5.87 o 
  -2  16   4      151.65      127.48     12.00 o 
  -1  16   4      295.08      269.03     26.90 o 
   0  16   4       20.68       22.59      7.30 o 
   1  16   4       46.63       45.03      6.92 o 
   2  16   4      132.61      133.44     25.02 o 
   3  16   4        8.59       10.51      8.80 o 
   4  16   4       97.09       80.00     23.13 o 
   5  16   4       72.97       84.93     13.79 o 
   6  16   4        7.50       15.06      5.20 o 
   7  16   4        9.30       22.87      7.37 o 
  -9  17   4        2.48       -1.62      7.03 o 
  -8  17   4       31.17       29.61     14.18 o 
  -7  17   4       17.45       17.99      6.91 o 
  -6  17   4       10.17       12.00      5.47 o 
  -5  17   4       38.39       22.24     11.07 o 
  -4  17   4       57.40       46.75      6.44 o 
  -3  17   4       91.42      110.93     13.29 o 
  -2  17   4       46.10       50.41      5.94 o 
  -1  17   4       45.93       48.18      7.40 o 
   0  17   4       78.21       69.88      9.66 o 
   1  17   4       38.48       59.63     12.04 o 
   2  17   4       54.97       63.11     10.89 o 
   3  17   4       75.50       67.34     10.86 o 
   4  17   4       50.97       52.84     18.16 o 
   5  17   4        8.33       18.72      7.12 o 
   6  17   4       13.24        5.07      6.37 o 
  -8  18   4       18.36       13.89     13.48 o 
  -7  18   4        5.64       20.13     13.51 o 
  -6  18   4       42.57       29.84      9.39 o 
  -5  18   4       16.72       24.02      7.42 o 
  -4  18   4        0.74        4.24      4.81 o 
  -3  18   4       71.55       61.44      6.62 o 
  -2  18   4        4.76        5.56      3.54 o 
  -1  18   4        3.85        6.33      2.74 o 
   0  18   4       94.33       89.58     13.21 o 
   1  18   4       70.19       70.75     11.49 o 
   2  18   4       14.87       18.86      4.91 o 
   3  18   4       95.08      106.22     17.57 o 
   4  18   4       12.80       19.28      7.75 o 
   5  18   4        4.25        7.56      6.00 o 
   6  18   4       23.37       16.72      8.07 o 
  -7  19   4        6.91       -0.54      7.40 o 
  -6  19   4        2.47        1.44      6.81 o 
  -5  19   4       65.72       70.76     12.99 o 
  -4  19   4        6.23       11.51      8.41 o 
  -3  19   4        6.78       12.97      3.02 o 
  -2  19   4       56.94       48.49      7.43 o 
  -1  19   4        1.09        5.67      6.49 o 
   0  19   4       10.45       11.47      8.93 o 
   1  19   4       25.89       31.29      8.94 o 
   2  19   4       13.39       16.34      4.90 o 
   3  19   4        2.65        4.57      4.84 o 
   4  19   4       47.19       68.96     10.78 o 
   5  19   4        0.88        0.79      7.58 o 
  -6  20   4       10.69       14.69      6.79 o 
  -5  20   4        1.01        1.68      5.93 o 
  -4  20   4       25.43       52.06     18.06 o 
  -3  20   4       15.48       12.32      7.56 o 
  -2  20   4        4.11       -5.00      5.70 o 
  -1  20   4       36.62       39.27      7.05 o 
   0  20   4       29.96       31.44      6.90 o 
   1  20   4       48.63       52.52     10.10 o 
   2  20   4       48.70       50.19      8.88 o 
   3  20   4       20.39       23.23      7.35 o 
   4  20   4        4.23        9.53     13.92 o 
  -5  21   4       15.30       11.28      8.54 o 
  -4  21   4        2.02        3.67     11.18 o 
  -3  21   4       16.20       23.39     12.42 o 
  -2  21   4        5.81        7.24      8.23 o 
  -1  21   4        1.85       -3.26      6.24 o 
   0  21   4       21.55       22.33     17.54 o 
   1  21   4       20.49       14.91      6.25 o 
   2  21   4       18.04        7.72      5.47 o 
  -2  22   4        7.24       27.79     11.33 o 
  -1  22   4       45.02       64.48     21.27 o 
   0  22   4        2.88        2.39      4.95 o 
  -4 -21   5        2.15       11.88      5.74 o 
  -3 -21   5       17.54       14.54     13.09 o 
  -2 -21   5        1.92       25.77     16.46 o 
  -1 -21   5       20.19        9.16      9.11 o 
   0 -21   5       54.34       66.19     19.51 o 
   1 -21   5        5.91        6.57      6.31 o 
  -6 -20   5       14.20       21.21      7.59 o 
  -5 -20   5        1.88       13.79     13.95 o 
  -4 -20   5       20.93       21.66      9.99 o 
  -3 -20   5        4.41       18.18      6.38 o 
  -2 -20   5        3.47        6.66      8.31 o 
  -1 -20   5       19.81       20.65     12.37 o 
   0 -20   5        5.35        6.00     10.56 o 
   1 -20   5       40.02       27.69      9.37 o 
   2 -20   5       23.17       15.37      8.64 o 
   3 -20   5        4.90       14.59     10.35 o 
  -7 -19   5        1.82        3.69      7.22 o 
  -6 -19   5        8.05       16.85     10.22 o 
  -5 -19   5       36.01       49.64     11.71 o 
  -4 -19   5        1.20       -2.35      7.82 o 
  -3 -19   5       24.63       14.51      5.82 o 
  -2 -19   5       82.98       70.50     10.62 o 
  -1 -19   5       16.83       18.41     21.58 o 
   0 -19   5       18.04        4.24      5.28 o 
   1 -19   5       78.24       77.89     69.89 o 
   2 -19   5        3.65        3.36      5.45 o 
   3 -19   5        2.97        1.72      4.23 o 
   4 -19   5       18.94       15.84      7.09 o 
  -8 -18   5        5.24        0.38      6.75 o 
  -7 -18   5       29.33       35.91     17.70 o 
  -6 -18   5       11.57        9.70     16.02 o 
  -5 -18   5        1.42        6.28      5.42 o 
  -4 -18   5       64.17       78.70     12.99 o 
  -3 -18   5        8.60       18.81      6.07 o 
  -2 -18   5        0.28       -4.97      6.24 o 
  -1 -18   5       63.42       55.83     10.30 o 
   0 -18   5       18.83       16.68      5.87 o 
   1 -18   5       28.48       22.12      9.17 o 
   2 -18   5       63.27       78.91     34.15 o 
   3 -18   5       31.60       17.45      4.31 o 
   4 -18   5        1.63       -3.00      9.52 o 
   5 -18   5       33.87       18.73     10.51 o 
  -9 -17   5       10.97       -0.05     12.42 o 
  -8 -17   5       32.18       37.41      9.13 o 
  -7 -17   5        3.96       13.88      6.49 o 
  -6 -17   5        8.32        9.72      5.80 o 
  -5 -17   5       19.53       23.49      9.70 o 
  -4 -17   5       20.53       15.06      5.80 o 
  -3 -17   5       25.23       37.69     10.77 o 
  -2 -17   5       72.30       58.27     11.59 o 
  -1 -17   5        9.99       14.34      3.84 o 
   0 -17   5       52.38       49.20      6.01 o 
   1 -17   5       52.85       49.47      6.47 o 
   2 -17   5       23.27       17.40     11.02 o 
   3 -17   5        9.63        4.30      6.05 o 
   4 -17   5       30.96       20.37      7.22 o 
   5 -17   5       10.59       15.06     11.54 o 
  -9 -16   5       38.53       45.37     12.21 o 
  -8 -16   5       10.44       12.08      6.99 o 
  -7 -16   5       11.29       11.90      5.65 o 
  -6 -16   5       79.48       85.70     18.47 o 
  -5 -16   5       39.36       47.83      9.25 o 
  -4 -16   5        2.08       10.67      5.06 o 
  -3 -16   5       74.52       62.95     28.64 o 
  -2 -16   5      137.55      145.71     29.06 o 
  -1 -16   5       19.47       17.79      4.66 o 
   0 -16   5       32.91       27.56      4.16 o 
   1 -16   5      101.03      115.25     17.76 o 
   2 -16   5       16.50       14.14      4.21 o 
   3 -16   5      147.42      131.03     14.57 o 
   4 -16   5       16.36       22.20      7.43 o 
   5 -16   5        6.70        6.85      3.56 o 
   6 -16   5       13.94       13.35      7.35 o 
 -10 -15   5        3.07        1.82      7.12 o 
  -9 -15   5       35.08       26.14     10.71 o 
  -8 -15   5        3.63       10.09      5.86 o 
  -7 -15   5       16.43       26.10      6.97 o 
  -6 -15   5       84.16      107.03     23.29 o 
  -5 -15   5       23.12        8.22      5.77 o 
  -4 -15   5       78.14       74.07     11.17 o 
  -3 -15   5      194.46      195.29     26.83 o 
  -2 -15   5        9.18        3.26      3.27 o 
  -1 -15   5       80.60       81.76     12.94 o 
   0 -15   5      289.65      227.20     28.85 o 
   1 -15   5       13.78        8.58      2.68 o 
   2 -15   5      190.07      186.68     22.90 o 
   3 -15   5      130.32      118.93     12.38 o 
   4 -15   5       25.07       32.51      6.52 o 
   5 -15   5       19.61       19.56      5.30 o 
   6 -15   5       51.36       53.04     15.16 o 
   7 -15   5        0.65       12.32      8.80 o 
 -10 -14   5       28.30       36.86      9.64 o 
  -9 -14   5        3.61      -12.01     12.99 o 
  -8 -14   5       19.92       29.04      7.68 o 
  -7 -14   5       45.25       64.25     13.51 o 
  -6 -14   5       58.42       60.35     23.11 o 
  -5 -14   5       64.13       97.91     13.92 o 
  -4 -14   5      232.10      273.06     30.43 o 
  -3 -14   5       22.40       20.07      7.21 o 
  -2 -14   5       38.71       32.51      6.87 o 
  -1 -14   5       53.28       67.81     10.67 o 
   0 -14   5      155.50      131.89     15.18 o 
   1 -14   5      109.91      120.14      8.81 o 
   2 -14   5      194.74      196.96     31.59 o 
   3 -14   5       90.43       89.60      9.49 o 
   4 -14   5       60.44       54.82      9.90 o 
   5 -14   5       86.53       72.73     14.61 o 
   6 -14   5        7.93        4.67     11.00 o 
   7 -14   5       14.78       12.42      6.93 o 
 -11 -13   5        7.25        3.00      7.56 o 
 -10 -13   5        3.41       10.65     10.38 o 
  -9 -13   5        7.74       10.10      5.69 o 
  -8 -13   5       52.53       44.93      9.75 o 
  -7 -13   5       42.71       17.67      8.25 o 
  -6 -13   5        8.01       16.01      8.98 o 
  -5 -13   5       59.88       66.53     11.96 o 
  -4 -13   5       32.58       70.38     13.71 o 
  -3 -13   5      248.02      249.74     33.93 o 
  -2 -13   5      757.02      747.97     26.90 o 
  -1 -13   5      185.84      153.91     16.62 o 
   0 -13   5       44.76       41.25      7.07 o 
   1 -13   5      338.97      328.02     26.58 o 
   2 -13   5        2.55        3.89      6.49 o 
   3 -13   5       95.30       89.46      8.93 o 
   4 -13   5      161.58      196.29     17.58 o 
   5 -13   5       27.38       19.83      7.09 o 
   6 -13   5       35.05       26.30      5.00 o 
   7 -13   5       45.67       32.71      6.55 o 
   8 -13   5        0.66       -6.93     12.01 o 
 -11 -12   5        2.48        4.58      7.95 o 
 -10 -12   5       87.31       81.15     13.19 o 
  -9 -12   5       13.13       14.76      5.94 o 
  -8 -12   5        6.84        4.04     13.92 o 
  -7 -12   5      167.71      165.93     22.18 o 
  -6 -12   5       16.16       43.84     10.85 o 
  -5 -12   5       81.64      109.58     14.48 o 
  -4 -12   5      362.04      435.68     31.05 o 
  -3 -12   5        4.68        6.09      2.81 o 
  -2 -12   5       19.19       13.69      3.21 o 
  -1 -12   5      672.59      631.12     17.96 o 
   0 -12   5       13.26       25.73      7.44 o 
   1 -12   5       60.75       57.96      9.09 o 
   2 -12   5      518.60      516.20     17.65 o 
   3 -12   5      161.85      152.09     22.10 o 
   4 -12   5       95.00       92.63     10.03 o 
   5 -12   5      162.14      166.02     20.26 o 
   6 -12   5       19.97       20.61      4.50 o 
   7 -12   5       28.10       27.78      8.13 o 
   8 -12   5       13.26       18.37      6.88 o 
 -11 -11   5       23.84       21.05      8.80 o 
 -10 -11   5       15.92       12.82     19.54 o 
  -9 -11   5       71.37       76.87     13.82 o 
  -8 -11   5       29.31       28.72      9.32 o 
  -7 -11   5        7.50        7.09      5.08 o 
  -6 -11   5       20.84       45.11     17.52 o 
  -5 -11   5      430.15      422.32     22.17 o 
  -4 -11   5      194.32      204.04     26.97 o 
  -3 -11   5      259.14      248.32     17.86 o 
  -2 -11   5      186.80      181.59     21.18 o 
  -1 -11   5       56.10       56.11      7.25 o 
   0 -11   5      130.36      112.31     12.53 o 
   1 -11   5      200.33      195.36     14.37 o 
   2 -11   5       22.81       23.24      4.79 o 
   3 -11   5      110.39      115.04     10.86 o 
   4 -11   5      186.90      193.97     22.68 o 
   5 -11   5       94.23      103.27     15.08 o 
   6 -11   5      111.14      100.97     18.87 o 
   7 -11   5       98.08      100.95     15.45 o 
   8 -11   5       20.57       18.68     11.02 o 
 -12 -10   5       20.96       23.50      6.63 o 
 -11 -10   5       40.07       30.80      8.02 o 
 -10 -10   5       19.16       19.61      4.72 o 
  -9 -10   5       61.95       67.26     16.69 o 
  -8 -10   5       61.37       62.37      9.81 o 
  -7 -10   5       19.30        3.44     16.48 o 
  -6 -10   5      358.76      365.20     21.40 o 
  -5 -10   5      371.69      404.10     22.36 o 
  -4 -10   5      164.33      181.91     20.59 o 
  -3 -10   5      643.41      664.83     31.36 o 
  -2 -10   5      458.88      436.19     20.23 o 
  -1 -10   5       58.08       61.81      7.11 o 
   0 -10   5      517.92      496.69     19.25 o 
   1 -10   5      121.02      141.46     13.47 o 
   2 -10   5        5.37        4.13      4.08 o 
   3 -10   5      166.70      155.61     18.55 o 
   4 -10   5       72.26       69.07     11.72 o 
   5 -10   5       15.24       13.63      5.10 o 
   6 -10   5      148.74      174.03     27.09 o 
   7 -10   5        4.58        0.04      6.16 o 
   8 -10   5       33.74       21.64      5.87 o 
   9 -10   5        5.90       14.80      7.40 o 
 -12  -9   5        4.74       11.07      6.56 o 
 -11  -9   5        9.45        7.47      4.61 o 
 -10  -9   5        4.11        2.57      5.11 o 
  -9  -9   5       22.52       24.19      6.59 o 
  -8  -9   5        9.66       15.66      9.06 o 
  -7  -9   5      141.86      137.45     23.55 o 
  -6  -9   5       83.20      108.11     12.09 o 
  -5  -9   5       52.72       54.76      8.75 o 
  -4  -9   5       12.48       19.48      4.91 o 
  -3  -9   5     1257.37     1318.81     40.58 o 
  -2  -9   5      225.06      287.47     16.97 o 
  -1  -9   5      996.14      995.77     34.77 o 
   0  -9   5     1216.38     1230.84     47.12 o 
   1  -9   5      112.92      121.55     13.45 o 
   2  -9   5      164.49      165.12     14.39 o 
   3  -9   5      160.84      171.44     17.00 o 
   4  -9   5       42.55       52.84      7.91 o 
   5  -9   5       76.45       91.06     14.53 o 
   6  -9   5      581.65      691.54     91.16 o 
   7  -9   5        3.23       13.82      9.06 o 
   8  -9   5       25.58       32.09      6.99 o 
   9  -9   5       37.60       25.36      7.81 o 
 -12  -8   5       14.96       11.16      3.60 o 
 -11  -8   5       42.37       33.14     14.33 o 
 -10  -8   5      104.18      113.87     11.40 o 
  -9  -8   5       46.68       36.25      9.26 o 
  -8  -8   5       75.04       70.53     16.77 o 
  -7  -8   5      238.10      299.99     33.56 o 
  -6  -8   5      189.87      195.82     24.06 o 
  -5  -8   5      227.05      257.71     21.27 o 
  -4  -8   5      458.97      451.47     20.44 o 
  -3  -8   5       20.25       21.95      3.16 o 
  -2  -8   5       67.30       64.00      7.05 o 
  -1  -8   5      966.57     1024.82     22.72 o 
   0  -8   5      702.64      716.18     24.28 o 
   1  -8   5      520.11      586.73     23.59 o 
   2  -8   5      311.19      298.15     13.03 o 
   3  -8   5      394.54      388.36     13.48 o 
   4  -8   5       10.67       28.84      9.08 o 
   5  -8   5      207.58      206.73     16.54 o 
   6  -8   5       95.70       89.19     24.35 o 
   7  -8   5      113.26      113.79     14.62 o 
   8  -8   5       58.84       69.20      9.90 o 
   9  -8   5        4.83        6.33      9.29 o 
 -12  -7   5        5.84       17.18      4.44 o 
 -11  -7   5       14.55       19.51      8.75 o 
 -10  -7   5       11.91        5.98      4.54 o 
  -9  -7   5       10.42        5.29      3.41 o 
  -8  -7   5       36.94       27.12     10.14 o 
  -7  -7   5       37.77       29.99      7.17 o 
  -6  -7   5       82.14       72.81     13.09 o 
  -5  -7   5      785.37      861.65     35.68 o 
  -4  -7   5      531.23      562.55     23.76 o 
  -3  -7   5      288.10      252.80      7.63 o 
  -2  -7   5     1956.32     1920.25     38.15 o 
  -1  -7   5      315.80      365.92     45.02 o 
   0  -7   5      495.50      494.99     15.30 o 
   1  -7   5     1271.95     1343.95     27.99 o 
   2  -7   5      151.25      141.73      9.14 o 
   3  -7   5       48.65       50.91      5.52 o 
   4  -7   5      429.24      478.59     25.70 o 
   5  -7   5       73.50       97.05     13.04 o 
   6  -7   5       31.33       31.20     13.30 o 
   7  -7   5      306.03      324.74     73.17 o 
   8  -7   5       36.01       34.30      8.15 o 
   9  -7   5       16.27       16.52      8.41 o 
 -13  -6   5       28.07        8.75      5.95 o 
 -12  -6   5        4.95        7.37      4.10 o 
 -11  -6   5       21.21       20.09      5.37 o 
 -10  -6   5      186.21      195.68     26.00 o 
  -9  -6   5       76.00       69.66     11.82 o 
  -8  -6   5       32.01       32.27      7.05 o 
  -7  -6   5      358.47      414.76     45.20 o 
  -6  -6   5       12.53       26.87      8.62 o 
  -5  -6   5       15.78        7.56      8.23 o 
  -4  -6   5      758.52      750.17     26.35 o 
  -3  -6   5      103.71      110.99     18.62 o 
  -2  -6   5      502.53      594.74     32.78 o 
  -1  -6   5     4481.22     4273.92    126.94 o 
   0  -6   5      305.90      344.38     16.57 o 
   1  -6   5      149.03      156.36     14.33 o 
   2  -6   5      498.42      482.67     17.14 o 
   3  -6   5       63.55       63.58      7.92 o 
   4  -6   5       12.72        8.69      2.83 o 
   5  -6   5      535.19      553.92     30.22 o 
   6  -6   5       14.01       24.12      6.81 o 
   7  -6   5        2.33        6.83      2.24 o 
   8  -6   5       84.94       99.82     15.30 o 
   9  -6   5       12.43       24.10      6.64 o 
  10  -6   5        2.44        6.16      4.76 o 
 -13  -5   5        0.17        6.05      6.31 o 
 -12  -5   5        1.97        5.26      4.89 o 
 -11  -5   5       67.49       81.56     18.11 o 
 -10  -5   5       14.41        6.95      3.72 o 
  -9  -5   5      132.21      127.65     18.99 o 
  -8  -5   5      152.63      144.50     12.91 o 
  -7  -5   5       80.47       97.49     13.42 o 
  -6  -5   5      145.12      174.41     20.86 o 
  -5  -5   5      544.32      602.47     32.96 o 
  -4  -5   5      190.50      221.06     21.24 o 
  -3  -5   5      583.14      690.74     33.39 o 
  -2  -5   5      877.92      874.73     29.65 o 
  -1  -5   5      302.18      285.26     15.35 o 
   0  -5   5     1023.70     1004.97     43.31 o 
   1  -5   5     1853.34     1771.98     43.24 o 
   2  -5   5      314.24      312.34     19.12 o 
   3  -5   5      225.06      219.80     12.71 o 
   4  -5   5      562.88      581.95     29.45 o 
   5  -5   5        3.84       11.82      2.57 o 
   6  -5   5      255.80      252.68     30.88 o 
   7  -5   5      200.86      216.66     20.24 o 
   8  -5   5       64.48       88.16     12.33 o 
   9  -5   5       27.33       32.33      7.45 o 
  10  -5   5       50.19       48.78     12.21 o 
 -12  -4   5       38.67       42.97      7.92 o 
 -11  -4   5      105.38      110.95     14.26 o 
 -10  -4   5       53.27       61.41      9.94 o 
  -9  -4   5      231.34      226.62     14.26 o 
  -8  -4   5      260.24      239.45     15.93 o 
  -7  -4   5      222.51      244.71     12.69 o 
  -6  -4   5      670.39      709.56     50.61 o 
  -5  -4   5      219.25      210.44     31.08 o 
  -4  -4   5       48.48       50.12      7.20 o 
  -3  -4   5      794.02      817.51     29.78 o 
  -2  -4   5     2116.07     2134.27     71.83 o 
  -1  -4   5       39.50       41.01      5.38 o 
   0  -4   5     2101.41     2017.34     62.41 o 
   1  -4   5      353.53      326.34     22.69 o 
   2  -4   5       78.24       72.78      6.24 o 
   3  -4   5      662.54      604.52     20.63 o 
   4  -4   5      151.28      144.23     12.47 o 
   5  -4   5      229.14      232.14     10.28 o 
   6  -4   5       61.09       58.78      6.31 o 
   7  -4   5        1.50        4.91      4.64 o 
   8  -4   5       33.52       35.08      4.79 o 
   9  -4   5       95.06      110.21     15.09 o 
  10  -4   5       17.80       23.65      8.85 o 
 -12  -3   5       15.85        8.92      3.36 o 
 -11  -3   5       21.39       29.34      6.82 o 
 -10  -3   5        6.50        1.53      5.56 o 
  -9  -3   5      122.28      110.95     16.40 o 
  -8  -3   5       24.54       26.92      4.43 o 
  -7  -3   5      155.74      148.58     20.99 o 
  -6  -3   5      512.11      507.90     21.79 o 
  -5  -3   5      103.35       92.84      8.90 o 
  -4  -3   5      136.48      162.86     13.20 o 
  -3  -3   5      517.25      724.86     24.04 o 
  -2  -3   5      525.52      764.85     34.78 o 
  -1  -3   5     1940.77     1938.39     43.50 o 
   0  -3   5     3090.47     3176.68     67.13 o 
   1  -3   5      602.41      616.59     45.80 o 
   2  -3   5      507.42      510.24     14.02 o 
   3  -3   5     1192.76     1161.46     35.42 o 
   4  -3   5       35.81       32.34      3.66 o 
   5  -3   5      167.99      179.71     19.63 o 
   6  -3   5        0.03        1.91      2.25 o 
   7  -3   5       21.90       20.65      4.75 o 
   8  -3   5      150.32      163.91     19.72 o 
   9  -3   5      258.72      307.49     99.72 o 
  10  -3   5        2.73       23.03      7.24 o 
 -12  -2   5       52.03       65.26     15.84 o 
 -11  -2   5       35.72       21.09      5.27 o 
 -10  -2   5       88.83       94.81     14.22 o 
  -9  -2   5      232.55      259.86     29.92 o 
  -8  -2   5      108.09       87.46      8.27 o 
  -7  -2   5      465.98      493.99     24.29 o 
  -6  -2   5      414.82      378.92     30.64 o 
  -5  -2   5      913.81      920.38     28.95 o 
  -4  -2   5      277.77      296.54     19.34 o 
  -3  -2   5       21.27       16.60      4.04 o 
  -2  -2   5      417.82      353.10     15.93 o 
  -1  -2   5      285.41      282.91     12.65 o 
   0  -2   5     1049.31      993.02     30.70 o 
   1  -2   5      596.37      613.20     24.32 o 
   2  -2   5      362.57      338.29     16.00 o 
   3  -2   5     1050.79     1062.78     23.50 o 
   4  -2   5      524.10      502.64     21.55 o 
   5  -2   5      567.34      552.60     13.54 o 
   6  -2   5      181.46      167.24     12.91 o 
   7  -2   5       86.80       83.18      8.66 o 
   8  -2   5      107.54      128.07     13.00 o 
   9  -2   5       70.25       65.99      7.40 o 
  10  -2   5        0.37        2.59      4.45 o 
 -12  -1   5       13.31       24.48      8.85 o 
 -11  -1   5       67.37       48.80      8.57 o 
 -10  -1   5       42.20       34.23      6.79 o 
  -9  -1   5      123.51      108.24     13.69 o 
  -8  -1   5      285.03      316.51     22.89 o 
  -7  -1   5      196.98      205.10     17.16 o 
  -6  -1   5      465.68      499.00     22.76 o 
  -5  -1   5      880.29      877.13     28.27 o 
  -4  -1   5     1008.10     1115.40     27.42 o 
  -3  -1   5       62.99       64.33      9.75 o 
  -2  -1   5     2671.04     2663.44     47.98 o 
  -1  -1   5      763.03      719.07     24.30 o 
   0  -1   5      480.15      452.77     19.71 o 
   1  -1   5     3696.94     3912.89     66.04 o 
   2  -1   5      450.53      411.71     27.63 o 
   3  -1   5     1145.82     1202.21     25.22 o 
   4  -1   5     1119.68     1141.33     37.80 o 
   5  -1   5       72.77       82.65      9.69 o 
   6  -1   5      131.87      117.74     13.33 o 
   7  -1   5       77.24       85.79      7.75 o 
   8  -1   5       39.97       44.93      6.84 o 
   9  -1   5       84.86       74.05     10.89 o 
  10  -1   5      162.75      158.35     98.48 o 
 -13   0   5       63.06       88.39     21.68 o 
 -12   0   5        3.55       10.59      6.32 o 
 -11   0   5        5.43        5.28      2.90 o 
 -10   0   5      179.32      173.18     13.53 o 
  -9   0   5        0.05        2.87      3.25 o 
  -8   0   5      376.10      324.45     18.33 o 
  -7   0   5      937.82      984.45     33.90 o 
  -6   0   5       99.23       98.33     11.44 o 
  -5   0   5       11.54       17.09      2.19 o 
  -4   0   5       66.53       94.17     15.98 o 
  -3   0   5      558.57      615.08     23.45 o 
  -2   0   5      678.29      930.56     23.71 o 
  -1   0   5     4509.20     4216.99     35.75 o 
   0   0   5      623.47      610.34     22.74 o 
   1   0   5       79.13       93.80      9.05 o 
   2   0   5     2037.86     2047.48     47.22 o 
   3   0   5      101.76      141.76     11.62 o 
   4   0   5      374.02      342.21     16.16 o 
   5   0   5      410.71      408.11     14.91 o 
   6   0   5       27.51       15.90      4.58 o 
   7   0   5        0.13        2.00      2.31 o 
   8   0   5       87.69       91.31     10.59 o 
   9   0   5       84.84       98.74     15.11 o 
  10   0   5        1.34       10.30      8.44 o 
 -13   1   5        8.00       11.70      9.26 o 
 -12   1   5       12.83       22.51      7.88 o 
 -11   1   5       66.33       63.77      7.98 o 
 -10   1   5       44.70       47.80      7.61 o 
  -9   1   5      122.79      110.88      9.32 o 
  -8   1   5      282.14      317.90     16.49 o 
  -7   1   5      179.89      202.64     11.48 o 
  -6   1   5      467.19      484.06     15.97 o 
  -5   1   5      814.38      840.81     19.61 o 
  -4   1   5     1068.22     1205.80     29.23 o 
  -3   1   5       68.31       74.70     10.83 o 
  -2   1   5     2854.22     2870.05     60.89 o 
  -1   1   5      720.99      747.79     34.74 o 
   0   1   5      521.69      501.19     20.44 o 
   1   1   5     3762.69     3959.14     67.88 o 
   2   1   5      454.09      428.45     14.33 o 
   3   1   5     1136.78     1217.43     30.31 o 
   4   1   5     1177.04     1246.42     42.73 o 
   5   1   5       84.27       86.27      9.63 o 
   6   1   5      114.46      101.51     10.20 o 
   7   1   5       62.85       73.02      8.19 o 
   8   1   5       39.27       44.65      7.03 o 
   9   1   5       92.36       90.87     11.38 o 
  10   1   5      153.27      119.02     25.82 o 
 -13   2   5        5.08       13.37      6.68 o 
 -12   2   5       47.39       32.86     12.37 o 
 -11   2   5       31.42       31.17      6.99 o 
 -10   2   5       76.37       89.34      9.37 o 
  -9   2   5      255.74      252.39     16.77 o 
  -8   2   5      126.24      116.26     11.84 o 
  -7   2   5      478.79      496.69     21.86 o 
  -6   2   5      431.90      415.30     16.68 o 
  -5   2   5      893.82      935.33     19.01 o 
  -4   2   5      266.39      285.94     10.88 o 
  -3   2   5       19.11       10.21      3.73 o 
  -2   2   5      449.83      361.83     14.49 o 
  -1   2   5      293.07      275.62      8.56 o 
   0   2   5     1069.55     1025.50     25.62 o 
   1   2   5      560.19      593.18     23.99 o 
   2   2   5      397.91      366.25     14.71 o 
   3   2   5      988.56      972.39     23.24 o 
   4   2   5      553.60      558.83     32.11 o 
   5   2   5      512.92      550.88     23.18 o 
   6   2   5      210.74      225.55     15.75 o 
   7   2   5       90.38       91.01     11.76 o 
   8   2   5      106.99      102.84     16.93 o 
   9   2   5       68.46       43.31     14.18 o 
  10   2   5        0.08        9.39      4.58 o 
 -13   3   5        1.42        6.14     41.22 o 
 -12   3   5       15.10       25.41      7.61 o 
 -11   3   5       20.55       14.99      4.78 o 
 -10   3   5        4.40        4.14      3.02 o 
  -9   3   5      120.51      120.44     13.37 o 
  -8   3   5       17.86       22.29     10.55 o 
  -7   3   5      169.15      202.15      7.98 o 
  -6   3   5      525.51      531.15      9.07 o 
  -5   3   5      109.46       91.94      8.27 o 
  -4   3   5      112.76      140.49      4.98 o 
  -3   3   5      452.90      674.06     31.28 o 
  -2   3   5      508.46      740.39     19.32 o 
  -1   3   5     2024.34     2019.35     44.30 o 
   0   3   5     3064.40     3183.68     57.49 o 
   1   3   5      582.28      599.43     22.75 o 
   2   3   5      498.66      492.64     15.00 o 
   3   3   5     1248.97     1261.52     39.23 o 
   4   3   5       39.92       34.72      4.69 o 
   5   3   5      165.76      177.99     18.09 o 
   6   3   5        8.02       14.82      3.60 o 
   7   3   5       22.66       27.99      4.60 o 
   8   3   5      146.75      155.77     17.31 o 
   9   3   5      257.69      251.46     31.17 o 
  10   3   5        2.74        4.41      4.60 o 
 -13   4   5        0.84       11.47      6.19 o 
 -12   4   5       40.32       40.39     10.71 o 
 -11   4   5       96.30      100.55     18.99 o 
 -10   4   5       49.89       52.01      9.36 o 
  -9   4   5      206.93      209.75     15.12 o 
  -8   4   5      292.24      266.67     17.38 o 
  -7   4   5      230.71      240.77     17.48 o 
  -6   4   5      667.32      724.96     28.74 o 
  -5   4   5      202.58      181.39      6.31 o 
  -4   4   5       28.17       39.05      4.09 o 
  -3   4   5      859.86      901.75     20.11 o 
  -2   4   5     2095.64     2209.08     40.78 o 
  -1   4   5       57.51       70.38      7.28 o 
   0   4   5     2230.83     2070.51     37.54 o 
   1   4   5      345.81      317.54     18.81 o 
   2   4   5      105.50      115.18     11.76 o 
   3   4   5      659.24      598.72     21.06 o 
   4   4   5      140.07      140.91     13.23 o 
   5   4   5      225.54      213.58     18.87 o 
   6   4   5       66.54      103.84     12.65 o 
   7   4   5        0.43        7.46      6.05 o 
   8   4   5       35.43       44.41      7.30 o 
   9   4   5       85.65       88.56     14.13 o 
  10   4   5       18.86       13.92      8.12 o 
 -13   5   5        0.17        9.35      6.13 o 
 -12   5   5        2.72        1.05      6.92 o 
 -11   5   5       63.42       51.01      8.98 o 
 -10   5   5       13.91       17.89      4.86 o 
  -9   5   5      117.97      123.18     12.21 o 
  -8   5   5      167.87      167.96     16.30 o 
  -7   5   5       78.14       94.37      8.56 o 
  -6   5   5      142.48      162.94     10.96 o 
  -5   5   5      543.98      584.80     23.71 o 
  -4   5   5      191.50      201.03      7.27 o 
  -3   5   5      585.86      653.80     23.36 o 
  -2   5   5      853.25      881.91     19.66 o 
  -1   5   5      252.21      271.20      8.72 o 
   0   5   5      985.73      906.91     56.48 o 
   1   5   5     1847.18     1854.59     36.21 o 
   2   5   5      313.74      304.08      9.73 o 
   3   5   5      211.93      187.05      7.74 o 
   4   5   5      543.10      582.10     25.49 o 
   5   5   5        6.45       15.40      3.48 o 
   6   5   5      244.92      242.90     33.28 o 
   7   5   5      212.52      262.39     31.12 o 
   8   5   5       66.72       71.79     13.67 o 
   9   5   5       28.51       17.78      4.42 o 
  10   5   5       54.82       52.78     13.66 o 
 -13   6   5       29.94       31.08      9.06 o 
 -12   6   5        4.68        5.07      4.40 o 
 -11   6   5       21.25       25.19      7.77 o 
 -10   6   5      183.05      213.91     22.70 o 
  -9   6   5       82.08       65.36     12.91 o 
  -8   6   5       31.04       24.79      4.70 o 
  -7   6   5      403.39      416.83     21.06 o 
  -6   6   5        9.51       12.10      2.71 o 
  -5   6   5       22.98       27.48      5.73 o 
  -4   6   5      758.73      774.19     28.78 o 
  -3   6   5      110.73      112.27      9.99 o 
  -2   6   5      524.13      602.18     35.23 o 
  -1   6   5     4420.65     4622.30     78.90 o 
   0   6   5      293.80      283.78     21.46 o 
   1   6   5      151.46      146.97     10.28 o 
   2   6   5      522.99      526.39     14.22 o 
   3   6   5       70.00       73.03      6.48 o 
   4   6   5       14.91       12.79      6.80 o 
   5   6   5      498.38      489.83     20.57 o 
   6   6   5        9.73       21.81      4.49 o 
   7   6   5        1.98        1.46      4.54 o 
   8   6   5       83.66       81.78     11.38 o 
   9   6   5       15.10       19.48      7.84 o 
  10   6   5        2.74        6.47      7.97 o 
 -12   7   5        5.48       12.04      5.56 o 
 -11   7   5       13.66        6.10      5.38 o 
 -10   7   5       10.73       14.46      7.66 o 
  -9   7   5        8.83       12.48      3.60 o 
  -8   7   5       33.64       43.21     15.47 o 
  -7   7   5       44.10       47.40      5.92 o 
  -6   7   5       80.50       83.16      8.63 o 
  -5   7   5      768.25      815.96     26.93 o 
  -4   7   5      535.22      558.77     19.75 o 
  -3   7   5      274.68      238.94      9.60 o 
  -2   7   5     2044.42     2053.35     39.11 o 
  -1   7   5      290.76      286.51     21.07 o 
   0   7   5      470.29      463.85     22.72 o 
   1   7   5     1222.84     1307.71     48.08 o 
   2   7   5      149.40      135.76     17.46 o 
   3   7   5       37.46       41.51      6.67 o 
   4   7   5      494.37      547.96     22.03 o 
   5   7   5       68.71       67.72      9.07 o 
   6   7   5       31.05       30.73      6.07 o 
   7   7   5      300.50      349.98     42.75 o 
   8   7   5       37.57       33.30      7.74 o 
   9   7   5       17.34       20.91      6.07 o 
 -12   8   5       13.97        6.67     12.73 o 
 -11   8   5       39.53       41.85      8.07 o 
 -10   8   5       96.28      106.77     17.10 o 
  -9   8   5       54.43       58.64     15.24 o 
  -8   8   5       90.65       87.29      8.74 o 
  -7   8   5      220.66      251.86     26.04 o 
  -6   8   5      207.70      223.65     14.43 o 
  -5   8   5      204.38      222.60     13.35 o 
  -4   8   5      479.96      472.22     19.13 o 
  -3   8   5       24.23       16.47      3.35 o 
  -2   8   5       67.56       68.83      8.02 o 
  -1   8   5      981.02     1042.48     32.61 o 
   0   8   5      712.60      688.94     31.03 o 
   1   8   5      539.68      548.65     21.99 o 
   2   8   5      304.04      323.57     34.25 o 
   3   8   5      379.74      396.20     19.23 o 
   4   8   5        4.97       20.03      6.37 o 
   5   8   5      205.15      182.28     23.38 o 
   6   8   5      105.10       95.42     12.79 o 
   7   8   5      116.35      107.31     13.05 o 
   8   8   5       60.61       82.59     11.69 o 
   9   8   5        4.31        4.49      4.89 o 
 -12   9   5        5.05        2.02      9.83 o 
 -11   9   5        9.97       10.81      5.95 o 
 -10   9   5        4.60       11.70      7.97 o 
  -9   9   5       21.80       21.25      5.17 o 
  -8   9   5       11.85        8.78      4.83 o 
  -7   9   5      144.24      139.55     11.53 o 
  -6   9   5       81.83       84.01     12.04 o 
  -5   9   5       44.15       46.25      6.39 o 
  -4   9   5       23.19       23.04      2.79 o 
  -3   9   5     1285.10     1367.82     44.41 o 
  -2   9   5      213.70      234.04     20.34 o 
  -1   9   5     1004.00     1031.24     35.92 o 
   0   9   5     1194.97     1223.66     47.71 o 
   1   9   5      106.96      106.30     13.78 o 
   2   9   5      179.22      189.71     21.78 o 
   3   9   5      139.93      151.93     16.36 o 
   4   9   5       37.93       44.56      5.63 o 
   5   9   5       70.64       78.70     17.88 o 
   6   9   5      611.09      683.08     42.87 o 
   7   9   5        4.07        5.96      4.11 o 
   8   9   5       29.47       39.21      8.94 o 
   9   9   5       29.73       40.77      7.97 o 
 -12  10   5       23.19       22.06     10.76 o 
 -11  10   5       40.19       44.37      8.58 o 
 -10  10   5       16.16       20.27      7.56 o 
  -9  10   5       58.65       82.84     11.52 o 
  -8  10   5       60.01       63.34     10.33 o 
  -7  10   5       18.07       10.12      3.89 o 
  -6  10   5      332.67      366.09     18.64 o 
  -5  10   5      392.74      412.00     40.36 o 
  -4  10   5      156.24      159.02     13.07 o 
  -3  10   5      630.01      660.67     25.59 o 
  -2  10   5      435.05      434.93     17.57 o 
  -1  10   5       60.94       74.71      8.03 o 
   0  10   5      506.51      542.72     29.52 o 
   1  10   5      145.80      171.92     18.43 o 
   2  10   5        2.85       -3.26      9.26 o 
   3  10   5      203.60      206.78     21.37 o 
   4  10   5       59.70       66.70     12.46 o 
   5  10   5       10.77        4.72      4.40 o 
   6  10   5      142.98      137.91     15.30 o 
   7  10   5        4.19       13.55      4.77 o 
   8  10   5       35.54       38.35      8.31 o 
   9  10   5        6.17        7.02      9.21 o 
 -11  11   5       21.43       10.73      4.89 o 
 -10  11   5       15.73        9.93      7.89 o 
  -9  11   5       71.02       75.87     16.77 o 
  -8  11   5       39.32       52.32      9.44 o 
  -7  11   5        5.11        4.85      2.73 o 
  -6  11   5       17.75       41.72     13.37 o 
  -5  11   5      448.42      448.08     21.47 o 
  -4  11   5      199.87      194.18     13.40 o 
  -3  11   5      265.95      236.35     26.06 o 
  -2  11   5      182.76      184.35     13.06 o 
  -1  11   5       44.84       37.99      5.06 o 
   0  11   5      118.93       90.24     10.60 o 
   1  11   5      185.83      160.95     10.50 o 
   2  11   5       14.81       10.11      5.10 o 
   3  11   5      111.78      100.85     14.59 o 
   4  11   5      184.92      201.76     16.19 o 
   5  11   5      100.81      113.70     13.52 o 
   6  11   5      102.03       89.31     14.02 o 
   7  11   5      108.59      109.86     18.74 o 
   8  11   5       20.72       18.45     10.38 o 
 -11  12   5        3.05       -1.51      8.51 o 
 -10  12   5       93.56       91.24     14.75 o 
  -9  12   5       15.10       17.39      7.13 o 
  -8  12   5        9.52       15.10      8.77 o 
  -7  12   5      155.12      173.00     20.79 o 
  -6  12   5       16.05       17.40      5.44 o 
  -5  12   5       83.68       91.16      7.73 o 
  -4  12   5      398.25      400.79     31.91 o 
  -3  12   5        7.14        8.97      3.05 o 
  -2  12   5       21.45       19.12      3.99 o 
  -1  12   5      632.48      627.00     22.68 o 
   0  12   5       11.98       14.06      3.78 o 
   1  12   5       54.80       44.62     11.52 o 
   2  12   5      522.79      515.53     55.89 o 
   3  12   5      147.81      166.48     33.95 o 
   4  12   5       98.97       98.12     12.32 o 
   5  12   5      162.13      179.24     25.54 o 
   6  12   5       24.07       17.59      5.09 o 
   7  12   5       27.11       27.58      8.27 o 
   8  12   5       12.73       15.93      9.57 o 
 -11  13   5        9.29       11.17      5.90 o 
 -10  13   5        3.82        7.44     14.02 o 
  -9  13   5        5.77       11.16      5.35 o 
  -8  13   5       49.72       60.27     11.20 o 
  -7  13   5       44.32       50.20     10.97 o 
  -6  13   5        6.67        8.77      4.28 o 
  -5  13   5       54.04       52.68      7.48 o 
  -4  13   5       33.37       55.31     10.32 o 
  -3  13   5      247.86      242.76     18.61 o 
  -2  13   5      736.05      793.80     25.02 o 
  -1  13   5      175.01      135.71     15.08 o 
   0  13   5       34.81       31.30      8.75 o 
   1  13   5      367.79      353.06     22.89 o 
   2  13   5        1.20       -4.46      7.50 o 
   3  13   5       84.98       98.15     12.77 o 
   4  13   5      152.43      165.58     21.63 o 
   5  13   5       26.29        4.36     10.51 o 
   6  13   5       32.27       25.07      5.03 o 
   7  13   5       52.74       55.21      8.70 o 
   8  13   5        0.65        2.14      5.51 o 
 -10  14   5       25.83       21.63      7.23 o 
  -9  14   5        4.97       -1.41      7.26 o 
  -8  14   5       20.15       15.70      6.31 o 
  -7  14   5       42.12       41.05      9.68 o 
  -6  14   5       56.74       54.71      8.85 o 
  -5  14   5       67.85       78.53      8.69 o 
  -4  14   5      242.62      245.90     18.95 o 
  -3  14   5       28.65       20.44      4.40 o 
  -2  14   5       28.02       19.47      5.84 o 
  -1  14   5       39.48       36.92     12.63 o 
   0  14   5      132.58      128.19     19.35 o 
   1  14   5      120.55      119.06     15.77 o 
   2  14   5      216.03      201.54     32.36 o 
   3  14   5       93.31      111.21     13.16 o 
   4  14   5       55.08       44.25     14.08 o 
   5  14   5       89.67       99.17     13.97 o 
   6  14   5        5.86        7.52      7.53 o 
   7  14   5       17.29       18.94      5.73 o 
 -10  15   5        2.44        1.74      7.63 o 
  -9  15   5       39.98       35.52      7.00 o 
  -8  15   5        4.96        3.77      7.27 o 
  -7  15   5       20.76       17.84      5.44 o 
  -6  15   5       81.60       68.88     11.87 o 
  -5  15   5       21.99       15.60      3.96 o 
  -4  15   5       80.26       55.44      7.15 o 
  -3  15   5      179.29      167.17     17.52 o 
  -2  15   5        9.51       11.99      3.32 o 
  -1  15   5       91.30       89.29     12.28 o 
   0  15   5      311.99      318.83     56.92 o 
   1  15   5       11.29       16.15      6.72 o 
   2  15   5      177.85      196.06     23.60 o 
   3  15   5      130.93      121.98     20.05 o 
   4  15   5       23.19       19.58      7.30 o 
   5  15   5       23.93       20.34      6.39 o 
   6  15   5       61.10       71.85     16.22 o 
   7  15   5        0.69       -0.63      4.68 o 
  -9  16   5       37.59       36.36      9.70 o 
  -8  16   5       10.74       15.21      8.64 o 
  -7  16   5       10.32        8.27      9.83 o 
  -6  16   5       72.35       79.64     15.81 o 
  -5  16   5       44.05       41.63      7.17 o 
  -4  16   5        1.13       -3.82      3.92 o 
  -3  16   5       74.23       85.52      8.88 o 
  -2  16   5      133.40      141.87     16.31 o 
  -1  16   5       18.33       16.53      4.71 o 
   0  16   5       41.45       38.89      8.38 o 
   1  16   5       90.96       94.18     15.01 o 
   2  16   5       15.66       17.60      5.18 o 
   3  16   5      145.95      155.58     19.92 o 
   4  16   5       22.02       25.95      6.98 o 
   5  16   5        4.96        9.57     11.28 o 
   6  16   5       19.58       23.50      7.68 o 
  -8  17   5       33.31       17.62      7.81 o 
  -7  17   5        2.90       -4.75      5.01 o 
  -6  17   5       10.61        5.70      6.70 o 
  -5  17   5       17.78       18.00      7.25 o 
  -4  17   5       20.65       16.09      3.51 o 
  -3  17   5       21.62       17.32      4.88 o 
  -2  17   5       71.78       75.17     12.62 o 
  -1  17   5        6.21       22.03      7.14 o 
   0  17   5       57.48       40.58     10.79 o 
   1  17   5       54.51       42.90     10.61 o 
   2  17   5       24.95       26.65     10.61 o 
   3  17   5        7.27        7.06      9.86 o 
   4  17   5       32.80       33.71      8.50 o 
   5  17   5       10.34       12.31     10.87 o 
  -8  18   5        5.63       10.60     15.86 o 
  -7  18   5       30.92       38.10     13.09 o 
  -6  18   5       12.15        7.54      6.96 o 
  -5  18   5        0.73        3.41      8.75 o 
  -4  18   5       72.35       82.15     19.17 o 
  -3  18   5        9.88       12.96      5.42 o 
  -2  18   5        0.27       10.03      5.87 o 
  -1  18   5       55.18       49.12      8.90 o 
   0  18   5       21.06       21.31      6.57 o 
   1  18   5       28.68       37.07      8.85 o 
   2  18   5       68.88       63.39     16.51 o 
   3  18   5       28.01       13.92      6.00 o 
   4  18   5        1.15        6.29      5.44 o 
   5  18   5       35.13       30.56      8.70 o 
  -7  19   5        1.48       13.82      8.54 o 
  -6  19   5        8.15       30.74      9.47 o 
  -5  19   5       32.91       57.13     13.20 o 
  -4  19   5        1.83       16.82     17.28 o 
  -3  19   5       21.55       23.31      4.97 o 
  -2  19   5       78.26       89.94     12.25 o 
  -1  19   5       15.45       13.75      4.65 o 
   0  19   5       20.02        9.36      7.94 o 
   1  19   5       76.99       72.63     13.83 o 
   2  19   5        3.67        7.14      6.38 o 
   3  19   5        2.92       16.32      6.42 o 
   4  19   5       20.56       24.63     12.52 o 
  -6  20   5       15.95       19.72      9.37 o 
  -5  20   5        0.96        4.40     11.90 o 
  -4  20   5       22.59       22.87     17.70 o 
  -3  20   5        2.83       35.81     17.65 o 
  -2  20   5        3.97        7.91      4.32 o 
  -1  20   5       22.45       23.59      6.42 o 
   0  20   5        5.41        6.87      3.94 o 
   1  20   5       38.53       43.40      8.36 o 
   2  20   5       22.24       33.06     10.58 o 
   3  20   5        4.34       -6.46      7.13 o 
  -4  21   5        2.42       19.10      8.95 o 
  -3  21   5       16.00       -6.78     10.97 o 
  -2  21   5        1.42       18.63      8.23 o 
  -1  21   5       19.82       13.98      9.55 o 
   0  21   5       56.48       29.01     10.00 o 
   1  21   5        5.40       13.07      5.34 o 
  -5 -20   6       16.67        8.19      5.79 o 
  -4 -20   6        7.13        6.19      6.38 o 
  -3 -20   6       27.04       23.97      6.18 o 
  -2 -20   6        7.32       20.39      9.99 o 
  -1 -20   6       17.42       28.41      6.42 o 
   0 -20   6        8.76       -0.78     10.56 o 
   1 -20   6       14.14        8.59      6.52 o 
  -6 -19   6       11.42        8.73      7.97 o 
  -5 -19   6        1.45       12.87      6.65 o 
  -4 -19   6        0.12        4.16     17.23 o 
  -3 -19   6       76.52       80.88     12.51 o 
  -2 -19   6        8.18        2.24      4.46 o 
  -1 -19   6       24.81       36.48     10.19 o 
   0 -19   6       36.43       43.83     14.65 o 
   1 -19   6        7.67       21.37     13.14 o 
   2 -19   6       13.50       13.67      7.99 o 
   3 -19   6       16.24       17.87      6.54 o 
  -7 -18   6       20.56       26.67      4.70 o 
  -6 -18   6        2.98       -3.98      8.69 o 
  -5 -18   6        3.06        9.57      5.15 o 
  -4 -18   6       39.62       41.57     14.33 o 
  -3 -18   6        6.76        9.46      5.57 o 
  -2 -18   6        7.65        4.60      3.69 o 
  -1 -18   6      117.11      107.16     23.16 o 
   0 -18   6        3.70       19.35     11.28 o 
   1 -18   6        2.66       18.28      8.64 o 
   2 -18   6       54.66       49.50     12.96 o 
   3 -18   6        1.52        2.43      7.92 o 
   4 -18   6        1.47       -6.16      9.52 o 
  -8 -17   6       33.18       37.47     10.17 o 
  -7 -17   6        0.56        7.04      6.03 o 
  -6 -17   6       32.11       31.72      9.11 o 
  -5 -17   6       48.14       53.67     16.02 o 
  -4 -17   6       24.42       22.48      8.69 o 
  -3 -17   6        7.33       14.27      4.92 o 
  -2 -17   6       45.65       34.53     11.23 o 
  -1 -17   6       24.67       23.47      6.03 o 
   0 -17   6       43.44       40.22     10.61 o 
   1 -17   6       50.93       67.59     13.17 o 
   2 -17   6        0.73        6.81      7.84 o 
   3 -17   6       33.64       22.82      8.04 o 
   4 -17   6       23.15       27.85      8.64 o 
  -9 -16   6        7.57        5.02      7.34 o 
  -8 -16   6        7.88       12.68      4.00 o 
  -7 -16   6       12.50       11.91     14.62 o 
  -6 -16   6        1.69        5.89      7.43 o 
  -5 -16   6       23.35       16.87      8.56 o 
  -4 -16   6       56.38       66.24     11.01 o 
  -3 -16   6       72.01       79.75     16.04 o 
  -2 -16   6       36.50       40.50      8.45 o 
  -1 -16   6       31.33       27.37      6.93 o 
   0 -16   6       30.17       19.23      5.00 o 
   1 -16   6       96.96       80.38     17.54 o 
   2 -16   6       27.12       49.68      8.02 o 
   3 -16   6       66.30       62.73      9.46 o 
   4 -16   6       13.67       10.83      5.37 o 
   5 -16   6        2.97        3.32      7.48 o 
  -9 -15   6        0.75        7.73      5.36 o 
  -8 -15   6       29.96       47.59      7.20 o 
  -7 -15   6        7.75       14.73      5.49 o 
  -6 -15   6       15.07       11.52      8.93 o 
  -5 -15   6       96.61      165.08     19.10 o 
  -4 -15   6       18.73       24.74     14.41 o 
  -3 -15   6       24.50       27.38     17.80 o 
  -2 -15   6       66.35       82.57     10.11 o 
  -1 -15   6       41.94       49.50      6.94 o 
   0 -15   6        0.76        3.74      2.66 o 
   1 -15   6      258.53      244.24     40.49 o 
   2 -15   6       32.19       33.21      6.45 o 
   3 -15   6        5.61        9.52     11.02 o 
   4 -15   6       66.27       67.36     11.88 o 
   5 -15   6       15.15       21.46      8.72 o 
   6 -15   6       27.06       15.99      7.97 o 
 -10 -14   6        1.84       10.17      5.75 o 
  -9 -14   6        7.70       25.16      8.04 o 
  -8 -14   6       14.49       10.96      4.11 o 
  -7 -14   6       37.22       33.78      9.12 o 
  -6 -14   6       42.44       47.48      8.49 o 
  -5 -14   6       60.65       69.65      9.33 o 
  -4 -14   6      141.02      179.45     25.98 o 
  -3 -14   6       73.21       47.41     10.40 o 
  -2 -14   6      189.12      159.65     16.10 o 
  -1 -14   6       51.37       40.75      6.63 o 
   0 -14   6       42.44       41.73      6.09 o 
   1 -14   6       17.65       20.31      3.49 o 
   2 -14   6       49.72       58.15      9.75 o 
   3 -14   6       70.76       70.37     10.99 o 
   4 -14   6       76.36       82.52     12.11 o 
   5 -14   6        2.57       -1.48      6.55 o 
   6 -14   6        3.31       16.79      6.92 o 
 -10 -13   6       12.26       15.66      7.57 o 
  -9 -13   6       65.51       52.47     24.17 o 
  -8 -13   6        4.08        5.27      6.58 o 
  -7 -13   6       72.63       95.97     10.65 o 
  -6 -13   6      155.07      189.25     23.17 o 
  -5 -13   6       20.44       19.16      6.54 o 
  -4 -13   6       36.50       19.04     10.97 o 
  -3 -13   6       89.36       97.86      9.98 o 
  -2 -13   6       48.39       37.10      7.35 o 
  -1 -13   6       49.16       45.13      8.04 o 
   0 -13   6      538.31      614.52     16.11 o 
   1 -13   6        7.72        5.03      5.27 o 
   2 -13   6       58.96       60.77     10.69 o 
   3 -13   6      173.81      207.38     20.46 o 
   4 -13   6        8.38        6.90      7.68 o 
   5 -13   6       23.95       22.37     12.14 o 
   6 -13   6       63.42       56.18     10.74 o 
   7 -13   6        9.24       11.38      8.18 o 
 -11 -12   6        1.68        6.11      6.12 o 
 -10 -12   6       15.84       15.44     13.66 o 
  -9 -12   6        2.21       10.22      5.87 o 
  -8 -12   6        4.31        0.89      7.14 o 
  -7 -12   6       28.39       47.57     10.89 o 
  -6 -12   6       53.49       53.58     10.27 o 
  -5 -12   6        6.27        1.62      6.57 o 
  -4 -12   6      351.10      394.25     28.51 o 
  -3 -12   6      224.29      193.05     16.15 o 
  -2 -12   6       11.13       11.15      5.18 o 
  -1 -12   6      224.16      233.53     23.56 o 
   0 -12   6       12.87        7.45      7.32 o 
   1 -12   6       18.93        5.95      3.87 o 
   2 -12   6      323.22      338.18     40.67 o 
   3 -12   6       16.02       19.44      7.70 o 
   4 -12   6        3.06        2.47      5.31 o 
   5 -12   6      233.38      253.26     33.29 o 
   6 -12   6       34.78       35.60      9.15 o 
   7 -12   6        2.42        0.84      5.60 o 
 -11 -11   6       19.26       30.11      6.35 o 
 -10 -11   6       16.23       21.21      6.96 o 
  -9 -11   6       72.73       81.80     17.88 o 
  -8 -11   6       42.33       69.71     15.58 o 
  -7 -11   6       26.67       35.43      8.46 o 
  -6 -11   6      143.94      161.05     13.80 o 
  -5 -11   6      280.08      322.65     23.76 o 
  -4 -11   6      119.09      123.93     13.05 o 
  -3 -11   6      111.53       86.38     14.30 o 
  -2 -11   6      442.22      449.16     28.68 o 
  -1 -11   6       33.74       30.00      5.62 o 
   0 -11   6      112.46      114.95     11.84 o 
   1 -11   6      158.83      148.64     12.54 o 
   2 -11   6        9.07       11.00      3.75 o 
   3 -11   6      270.15      273.39     38.75 o 
   4 -11   6      127.25      149.82     16.00 o 
   5 -11   6       36.34       51.02     18.22 o 
   6 -11   6       26.46       28.57      6.87 o 
   7 -11   6       38.78       32.98      8.28 o 
   8 -11   6        3.10      -10.30     12.16 o 
 -12 -10   6        3.14        3.64      7.38 o 
 -11 -10   6        5.86        6.00      6.68 o 
 -10 -10   6       27.08       31.63      8.37 o 
  -9 -10   6       21.48       23.87     10.01 o 
  -8 -10   6       14.24        8.53      6.36 o 
  -7 -10   6       57.56       74.84     16.66 o 
  -6 -10   6       74.32       71.06      9.33 o 
  -5 -10   6      197.87      194.48     16.87 o 
  -4 -10   6      196.78      163.01     18.71 o 
  -3 -10   6      188.87      148.78     11.15 o 
  -2 -10   6      368.44      388.01     23.11 o 
  -1 -10   6       88.61       91.02     11.00 o 
   0 -10   6      151.04      151.71      8.62 o 
   1 -10   6      153.40      172.26     16.29 o 
   2 -10   6       28.71       38.32      6.86 o 
   3 -10   6      176.88      182.05     16.59 o 
   4 -10   6      180.96      210.07     27.12 o 
   5 -10   6      138.00      146.37     20.67 o 
   6 -10   6      136.47      151.32     22.49 o 
   7 -10   6       80.49       77.11     13.63 o 
   8 -10   6       17.49       20.75      8.28 o 
 -12  -9   6        1.90        3.42      3.38 o 
 -11  -9   6       56.18       69.85     12.91 o 
 -10  -9   6       55.83       41.42      8.80 o 
  -9  -9   6       18.22       30.12      8.04 o 
  -8  -9   6      159.62      150.64     20.44 o 
  -7  -9   6       42.90       63.29     20.49 o 
  -6  -9   6       80.96       78.79     11.77 o 
  -5  -9   6      383.50      426.00     42.05 o 
  -4  -9   6      198.47      189.92     17.90 o 
  -3  -9   6       13.65       12.40      2.91 o 
  -2  -9   6      719.48      741.24     32.58 o 
  -1  -9   6      119.29      116.09     16.72 o 
   0  -9   6        4.14        8.94      3.26 o 
   1  -9   6      483.36      566.16     18.94 o 
   2  -9   6       71.14       66.48     10.45 o 
   3  -9   6      179.53      178.74     16.40 o 
   4  -9   6      291.87      272.35     44.18 o 
   5  -9   6       47.23       58.19     10.08 o 
   6  -9   6       11.78       14.12     13.48 o 
   7  -9   6       56.26       45.46      7.57 o 
   8  -9   6        0.33        9.20      6.39 o 
 -12  -8   6        6.67        4.62      4.45 o 
 -11  -8   6       11.35        8.67     13.14 o 
 -10  -8   6       41.76       42.02     11.28 o 
  -9  -8   6        4.00        0.10      7.32 o 
  -8  -8   6        6.25       -4.59      7.34 o 
  -7  -8   6       40.30       40.08     13.22 o 
  -6  -8   6      285.81      301.95     18.88 o 
  -5  -8   6      485.26      462.89     46.91 o 
  -4  -8   6      204.78      205.50     26.63 o 
  -3  -8   6       37.66       39.81      7.49 o 
  -2  -8   6      305.03      299.08     18.31 o 
  -1  -8   6      432.18      396.01     16.48 o 
   0  -8   6      199.10      206.54     20.50 o 
   1  -8   6      132.11      135.13      9.30 o 
   2  -8   6        2.08        4.33      3.35 o 
   3  -8   6       75.99       80.08      7.58 o 
   4  -8   6      160.67      159.82     31.23 o 
   5  -8   6      285.58      302.39     32.45 o 
   6  -8   6      101.72      111.34     22.09 o 
   7  -8   6       60.84       60.18     12.47 o 
   8  -8   6       19.66       30.40      7.18 o 
 -12  -7   6       33.44       24.62      6.36 o 
 -11  -7   6        9.26        6.72      5.63 o 
 -10  -7   6       25.66       22.36      6.53 o 
  -9  -7   6       87.67      119.96     15.23 o 
  -8  -7   6       47.95       59.23     11.72 o 
  -7  -7   6       85.18      103.85      9.55 o 
  -6  -7   6      618.71      680.71     38.66 o 
  -5  -7   6       59.59       53.78      8.27 o 
  -4  -7   6      260.67      246.75     12.99 o 
  -3  -7   6     1199.33     1200.09     57.55 o 
  -2  -7   6      136.84      117.91     17.95 o 
  -1  -7   6      524.47      538.61     21.37 o 
   0  -7   6     1032.96     1063.30     42.14 o 
   1  -7   6       70.15       64.81      6.69 o 
   2  -7   6       83.30       87.41     14.63 o 
   3  -7   6      201.56      222.35     12.79 o 
   4  -7   6       84.82       75.40      6.80 o 
   5  -7   6       64.17       70.70     14.58 o 
   6  -7   6      222.13      243.11     31.35 o 
   7  -7   6       31.28       25.07      5.30 o 
   8  -7   6       18.64       16.71      7.79 o 
   9  -7   6       21.94       16.54      6.13 o 
 -13  -6   6       12.70       19.04      9.06 o 
 -12  -6   6        7.07        4.41      5.86 o 
 -11  -6   6       12.47       12.93      4.76 o 
 -10  -6   6       25.80       20.98      6.08 o 
  -9  -6   6        6.75       11.57      6.06 o 
  -8  -6   6        5.94       10.25      5.37 o 
  -7  -6   6      136.13      155.38     14.75 o 
  -6  -6   6        5.81       12.58      5.90 o 
  -5  -6   6        8.43       10.38     10.27 o 
  -4  -6   6      626.27      669.53     77.26 o 
  -3  -6   6      253.50      257.99     19.85 o 
  -2  -6   6       19.98       13.79      3.36 o 
  -1  -6   6     1820.85     1814.97     44.80 o 
   0  -6   6       11.00       13.97      4.71 o 
   1  -6   6      111.84       92.67      9.24 o 
   2  -6   6      665.38      653.57     32.16 o 
   3  -6   6       12.41        9.15      8.33 o 
   4  -6   6       59.23       65.21      5.88 o 
   5  -6   6      462.29      539.02     66.48 o 
   6  -6   6        5.44       11.45     12.26 o 
   7  -6   6       11.12       10.71      6.99 o 
   8  -6   6      148.80      158.04     24.06 o 
   9  -6   6        3.07       10.90      5.15 o 
 -13  -5   6        2.65       -8.69      8.69 o 
 -12  -5   6       30.24       30.20      5.69 o 
 -11  -5   6       27.86       30.03      6.98 o 
 -10  -5   6       27.97       31.47      6.50 o 
  -9  -5   6      234.87      234.08     15.67 o 
  -8  -5   6       52.73       50.87      9.19 o 
  -7  -5   6       56.94       60.13      7.79 o 
  -6  -5   6      368.49      343.09     19.70 o 
  -5  -5   6      257.77      263.09     63.96 o 
  -4  -5   6      122.25      119.17     19.98 o 
  -3  -5   6      854.20      830.89     22.44 o 
  -2  -5   6      410.95      396.50     14.70 o 
  -1  -5   6      548.49      497.93     29.32 o 
   0  -5   6      298.10      279.08     10.95 o 
   1  -5   6      109.43      108.24      9.19 o 
   2  -5   6      153.20      153.75     19.80 o 
   3  -5   6       97.57       83.13     15.08 o 
   4  -5   6      240.88      268.85     23.42 o 
   5  -5   6       93.48       87.06     11.96 o 
   6  -5   6      260.38      263.32     31.44 o 
   7  -5   6       48.24       62.45     15.42 o 
   8  -5   6       40.49       41.97     12.26 o 
   9  -5   6       12.97        1.35      6.42 o 
 -13  -4   6        0.24       -1.14      8.80 o 
 -12  -4   6        4.45       -8.49      8.49 o 
 -11  -4   6        8.84        2.70      4.19 o 
 -10  -4   6       82.04       70.25     10.83 o 
  -9  -4   6       30.68       37.34      8.26 o 
  -8  -4   6        6.81        7.93      6.44 o 
  -7  -4   6      183.43      227.84     22.43 o 
  -6  -4   6      313.62      373.50     24.72 o 
  -5  -4   6      429.12      438.99     60.55 o 
  -4  -4   6      282.57      275.83     12.10 o 
  -3  -4   6       87.43       89.67     10.50 o 
  -2  -4   6      931.16      879.45     32.43 o 
  -1  -4   6     1015.08     1006.32     27.23 o 
   0  -4   6      779.66      825.58     54.31 o 
   1  -4   6      605.98      638.43     60.55 o 
   2  -4   6      170.39      153.28     12.73 o 
   3  -4   6      230.23      219.57     15.08 o 
   4  -4   6      113.73      116.90     11.05 o 
   5  -4   6       59.36       51.91      6.49 o 
   6  -4   6      327.23      304.14     35.35 o 
   7  -4   6      100.02      116.87     23.49 o 
   8  -4   6       92.89       80.62     18.32 o 
   9  -4   6       71.95       85.82     12.13 o 
 -13  -3   6       33.84       17.65      9.37 o 
 -12  -3   6        1.01        1.35      5.59 o 
 -11  -3   6      136.43      125.14     17.96 o 
 -10  -3   6       15.00       11.14     11.00 o 
  -9  -3   6       16.65       10.94      4.48 o 
  -8  -3   6      432.10      517.59     30.42 o 
  -7  -3   6      296.22      325.10     14.41 o 
  -6  -3   6      163.77      166.92     19.52 o 
  -5  -3   6      654.71      607.01     27.75 o 
  -4  -3   6      242.44      274.05     13.89 o 
  -3  -3   6       32.44       31.13      5.12 o 
  -2  -3   6     3875.57     3776.17     68.04 o 
  -1  -3   6      523.59      544.00     23.85 o 
   0  -3   6       63.26       45.92      8.10 o 
   1  -3   6      780.95      750.95     25.75 o 
   2  -3   6      336.16      312.70     17.06 o 
   3  -3   6      219.65      226.89     12.64 o 
   4  -3   6      546.75      545.60     23.11 o 
   5  -3   6      123.06      111.51     12.58 o 
   6  -3   6       45.28       44.51      5.51 o 
   7  -3   6      115.35      101.67      9.61 o 
   8  -3   6       39.24       39.92      9.08 o 
   9  -3   6       25.92       39.58      7.89 o 
 -12  -2   6        5.68        9.63     11.28 o 
 -11  -2   6        6.64        7.06      3.18 o 
 -10  -2   6       60.03       59.68      8.26 o 
  -9  -2   6       11.76       13.12      4.80 o 
  -8  -2   6      208.06      214.78     24.18 o 
  -7  -2   6      238.73      275.15     26.08 o 
  -6  -2   6       65.03       68.68      9.19 o 
  -5  -2   6       88.69       96.82     10.25 o 
  -4  -2   6      437.70      432.17     19.41 o 
  -3  -2   6     1073.95     1086.95     30.85 o 
  -2  -2   6      872.11      779.78     46.23 o 
  -1  -2   6      805.63      761.65     19.95 o 
   0  -2   6      885.45      878.18     20.20 o 
   1  -2   6      426.47      402.76     12.01 o 
   2  -2   6       77.93       71.49     10.32 o 
   3  -2   6      442.90      450.55     18.58 o 
   4  -2   6       36.76       31.57      5.84 o 
   5  -2   6      194.98      184.02     20.50 o 
   6  -2   6       52.57       57.96      8.81 o 
   7  -2   6       42.96       75.86     16.51 o 
   8  -2   6       98.02      102.66     16.86 o 
   9  -2   6      104.66       85.94     26.00 o 
 -13  -1   6        2.68       13.35      8.02 o 
 -12  -1   6       49.22       34.93      9.99 o 
 -11  -1   6       26.04       23.39     11.28 o 
 -10  -1   6       37.05       32.16      7.77 o 
  -9  -1   6      119.97      100.20     12.84 o 
  -8  -1   6       24.23       24.59     10.94 o 
  -7  -1   6      243.26      234.89     13.56 o 
  -6  -1   6     1032.26     1069.89     40.86 o 
  -5  -1   6       83.32       89.55      9.86 o 
  -4  -1   6      283.09      293.70     16.64 o 
  -3  -1   6      881.16      915.77     24.09 o 
  -2  -1   6      410.14      354.59     17.68 o 
  -1  -1   6      424.52      433.48     20.34 o 
   0  -1   6     1034.32      954.67     20.16 o 
   1  -1   6      425.57      406.71     12.08 o 
   2  -1   6      266.46      254.21     24.18 o 
   3  -1   6      747.72      668.05     23.31 o 
   4  -1   6      137.15      128.46     12.43 o 
   5  -1   6      266.34      276.85     22.49 o 
   6  -1   6      349.40      351.42     22.60 o 
   7  -1   6       30.53       31.38      5.38 o 
   8  -1   6       12.25        5.33      4.17 o 
   9  -1   6      126.56      117.26     72.76 o 
 -13   0   6        7.84       22.46     15.42 o 
 -12   0   6        1.15        3.64      9.73 o 
 -11   0   6        0.08        4.17      6.48 o 
 -10   0   6       42.82       42.95      7.16 o 
  -9   0   6        1.87       -0.17      2.66 o 
  -8   0   6       41.19       39.25      5.65 o 
  -7   0   6      146.34      258.50     18.74 o 
  -6   0   6        3.54        5.46      3.56 o 
  -5   0   6      110.28      103.91      8.11 o 
  -4   0   6      729.48      714.68     20.43 o 
  -2   0   6       27.65       27.70      6.44 o 
  -1   0   6     4816.90     5162.24    120.17 o 
   0   0   6        0.09        3.81      2.51 o 
   1   0   6      124.09      116.54     10.81 o 
   2   0   6     2209.86     2249.80     66.15 o 
   3   0   6       30.17       36.63      4.35 o 
   4   0   6        1.37        5.00      2.42 o 
   5   0   6        2.91       11.48      3.59 o 
   6   0   6        5.12        5.19      3.20 o 
   7   0   6       10.45       10.59      3.93 o 
   8   0   6      552.34      482.09     79.21 o 
   9   0   6        6.43       20.54     11.13 o 
 -13   1   6        1.42       18.16      6.47 o 
 -12   1   6       49.05       36.43      7.86 o 
 -11   1   6       29.49       29.34     10.28 o 
 -10   1   6       30.15       28.97      6.35 o 
  -9   1   6      122.27      101.58      9.05 o 
  -8   1   6       16.25       20.10      3.48 o 
  -7   1   6      246.79      274.21      9.63 o 
  -6   1   6      936.85     1013.69     31.88 o 
  -5   1   6       98.62      108.12      7.26 o 
  -4   1   6      260.63      281.79      9.60 o 
  -3   1   6      925.87      940.61     24.05 o 
  -2   1   6      396.76      346.50     14.15 o 
  -1   1   6      409.70      404.40     23.84 o 
   0   1   6      997.88      941.95     20.38 o 
   1   1   6      389.58      400.70     18.23 o 
   2   1   6      233.23      244.37     15.31 o 
   3   1   6      818.78      755.32     26.07 o 
   4   1   6      162.25      179.08     15.47 o 
   5   1   6      291.83      304.63     26.81 o 
   6   1   6      292.92      306.82     27.01 o 
   7   1   6       27.28       23.12      3.72 o 
   8   1   6       10.71       10.58      3.79 o 
 -13   2   6        4.49        5.95      6.75 o 
 -12   2   6        6.15        5.63      7.76 o 
 -11   2   6        6.06        2.38      7.95 o 
 -10   2   6       62.97       64.56      7.15 o 
  -9   2   6        8.95       13.37      4.95 o 
  -8   2   6      209.05      199.38     11.73 o 
  -7   2   6      247.77      263.44     10.83 o 
  -6   2   6       69.21       77.32      7.64 o 
  -5   2   6      111.54      117.19      6.24 o 
  -4   2   6      395.57      383.40     13.31 o 
  -3   2   6     1037.62     1093.62     29.25 o 
  -2   2   6      867.19      802.94     37.36 o 
  -1   2   6      796.99      756.92     22.13 o 
   0   2   6      919.18      985.64     21.50 o 
   1   2   6      407.56      420.72     15.60 o 
   2   2   6       63.86       66.12      5.81 o 
   3   2   6      424.83      430.46     21.26 o 
   4   2   6       19.28       36.36      4.91 o 
   5   2   6      214.49      205.25     19.51 o 
   6   2   6       53.80       48.66      6.30 o 
   7   2   6       43.23       46.56      6.93 o 
   8   2   6       94.66       94.54     14.66 o 
   9   2   6      103.92       73.43     23.70 o 
 -13   3   6       32.58       17.17      7.74 o 
 -12   3   6        1.08        2.31      8.72 o 
 -11   3   6      129.92      141.71     11.39 o 
 -10   3   6       17.41        7.32      3.56 o 
  -9   3   6       17.42       16.16      4.47 o 
  -8   3   6      466.42      500.12     28.76 o 
  -7   3   6      309.95      303.67     10.78 o 
  -6   3   6      167.66      172.48      7.67 o 
  -5   3   6      587.59      540.88     16.96 o 
  -4   3   6      231.16      307.75      9.68 o 
  -3   3   6       35.08       40.53      4.84 o 
  -2   3   6     3931.54     4003.87     69.09 o 
  -1   3   6      537.92      539.93     18.54 o 
   0   3   6       63.62       54.79      6.46 o 
   1   3   6      854.57      890.41     20.36 o 
   2   3   6      322.96      306.02     16.09 o 
   3   3   6      212.89      248.09     20.26 o 
   4   3   6      515.91      529.85     27.60 o 
   5   3   6      138.07      122.34     15.41 o 
   6   3   6       41.63       47.68      5.64 o 
   7   3   6      123.70      142.90     16.64 o 
   8   3   6       37.50       28.13     11.41 o 
   9   3   6       29.22       17.85      7.61 o 
 -13   4   6        0.63        9.99      8.75 o 
 -12   4   6        4.33       -6.48      8.29 o 
 -11   4   6        8.99       13.31      4.69 o 
 -10   4   6       80.68       82.84     10.35 o 
  -9   4   6       34.96       36.10      6.13 o 
  -8   4   6        4.54       10.72      4.32 o 
  -7   4   6      168.18      210.89     10.80 o 
  -6   4   6      311.72      333.25      7.78 o 
  -5   4   6      403.21      421.04     12.59 o 
  -4   4   6      287.80      278.62      8.48 o 
  -3   4   6       69.44       68.41     11.15 o 
  -2   4   6      962.01      950.51     21.97 o 
  -1   4   6     1021.55     1037.32     27.86 o 
   0   4   6      729.40      794.22     26.11 o 
   1   4   6      609.47      581.60     23.44 o 
   2   4   6      144.05      155.96     14.98 o 
   3   4   6      269.55      279.83     24.39 o 
   4   4   6      109.86      130.08     13.30 o 
   5   4   6       65.51       69.86      8.11 o 
   6   4   6      318.47      353.84     52.58 o 
   7   4   6       98.60      119.50     15.72 o 
   8   4   6       89.15      101.89      9.94 o 
   9   4   6       76.91       76.28     14.13 o 
 -13   5   6        3.12        0.26      7.63 o 
 -12   5   6       30.67       40.83     11.64 o 
 -11   5   6       25.85       32.87     15.60 o 
 -10   5   6       27.41       25.32      6.19 o 
  -9   5   6      271.27      240.04     23.23 o 
  -8   5   6       56.09       55.99      6.08 o 
  -7   5   6       61.94       68.55      8.96 o 
  -6   5   6      400.14      372.59     22.74 o 
  -5   5   6      255.67      242.16      9.29 o 
  -4   5   6      116.65      125.08      8.71 o 
  -3   5   6      801.43      803.53     16.20 o 
  -2   5   6      394.39      415.93     14.38 o 
  -1   5   6      578.07      534.82     16.32 o 
   0   5   6      272.24      251.51     12.12 o 
   1   5   6      104.69      100.02      8.66 o 
   2   5   6      153.17      152.33     15.12 o 
   3   5   6       91.92       90.74      9.88 o 
   4   5   6      242.35      268.27     22.67 o 
   5   5   6      101.34      124.51     13.57 o 
   6   5   6      250.59      249.85     32.61 o 
   7   5   6       46.79       54.77      7.86 o 
   8   5   6       39.27       45.22      7.85 o 
   9   5   6       14.27       21.33      4.66 o 
 -13   6   6       13.89       15.99     11.59 o 
 -12   6   6        7.39        5.12      5.49 o 
 -11   6   6       12.01        5.85      4.81 o 
 -10   6   6       21.97       30.26      6.53 o 
  -9   6   6        6.47        4.00      4.38 o 
  -8   6   6        4.86        5.34      4.06 o 
  -7   6   6      157.78      199.34     17.72 o 
  -6   6   6        5.59        4.76      3.45 o 
  -5   6   6        7.39        2.42      3.05 o 
  -4   6   6      564.22      566.46     13.15 o 
  -3   6   6      253.96      262.65      8.86 o 
  -2   6   6       21.19       23.74      3.46 o 
  -1   6   6     1829.02     1925.92     50.57 o 
   0   6   6       10.13        4.29      4.71 o 
   1   6   6      117.72      116.49     11.44 o 
   2   6   6      685.89      686.17     35.25 o 
   3   6   6       14.80       17.35      5.33 o 
   4   6   6       53.29       56.88      7.86 o 
   5   6   6      495.54      590.59     22.38 o 
   6   6   6        6.89       14.83      4.31 o 
   7   6   6       10.39       15.76      4.85 o 
   8   6   6      152.89      182.59     70.43 o 
   9   6   6        3.72        8.78      4.99 o 
 -12   7   6       31.19       21.88      8.78 o 
 -11   7   6        9.21        8.69      5.64 o 
 -10   7   6       24.93       24.47      7.01 o 
  -9   7   6       86.72      108.28     11.25 o 
  -8   7   6       55.85       52.45     15.30 o 
  -7   7   6       78.04      106.31     11.63 o 
  -6   7   6      567.51      631.19     31.99 o 
  -5   7   6       50.55       53.14      6.04 o 
  -4   7   6      265.49      248.87     11.74 o 
  -3   7   6     1228.95     1271.24     33.82 o 
  -2   7   6      126.00      103.18      6.83 o 
  -1   7   6      497.87      519.39     18.39 o 
   0   7   6     1072.49     1181.24     45.73 o 
   1   7   6       84.73       83.48     10.22 o 
   2   7   6       91.62       99.83     10.72 o 
   3   7   6      182.80      194.79     15.97 o 
   4   7   6       73.61       63.27      5.89 o 
   5   7   6       70.94       76.55     10.77 o 
   6   7   6      216.68      239.35     19.81 o 
   7   7   6       36.24       30.96      6.93 o 
   8   7   6       19.26        9.21      4.24 o 
   9   7   6       18.46       13.18      5.71 o 
 -12   8   6        5.85        9.26      6.40 o 
 -11   8   6       13.00        3.04     14.59 o 
 -10   8   6       42.25       22.05      8.59 o 
  -9   8   6        6.83        3.36      3.65 o 
  -8   8   6        3.39        4.08      4.43 o 
  -7   8   6       40.96       45.47     12.97 o 
  -6   8   6      284.18      295.54     13.93 o 
  -5   8   6      501.77      492.93     25.75 o 
  -4   8   6      227.11      216.08      9.85 o 
  -3   8   6       29.24       32.25      5.61 o 
  -2   8   6      296.04      261.88     12.06 o 
  -1   8   6      395.72      369.36     19.89 o 
   0   8   6      190.67      198.35     20.23 o 
   1   8   6      109.67      106.19     16.66 o 
   2   8   6        4.18       11.64      8.20 o 
   3   8   6       81.52       83.53     12.34 o 
   4   8   6      158.20      163.19     17.71 o 
   5   8   6      278.18      314.99     39.69 o 
   6   8   6      103.89      111.43     13.44 o 
   7   8   6       60.32       59.13      9.93 o 
   8   8   6       18.33       12.89      6.10 o 
 -12   9   6        1.70        7.39      7.06 o 
 -11   9   6       54.53       70.08     13.03 o 
 -10   9   6       59.70       56.32     28.72 o 
  -9   9   6       16.56       24.12      7.40 o 
  -8   9   6      168.84      168.40     15.37 o 
  -7   9   6       37.74       54.78      7.30 o 
  -6   9   6       87.33       89.29     12.62 o 
  -5   9   6      365.87      379.69     20.22 o 
  -4   9   6      208.22      210.81     20.33 o 
  -3   9   6       16.35       14.83      5.41 o 
  -2   9   6      720.96      701.36     30.62 o 
  -1   9   6      113.18      122.15     11.26 o 
   0   9   6        3.51       -5.42      6.91 o 
   1   9   6      507.39      568.41     50.20 o 
   2   9   6       90.50       82.29     10.90 o 
   3   9   6      183.94      193.05     15.91 o 
   4   9   6      305.66      318.27     22.00 o 
   5   9   6       43.95       40.67      8.50 o 
   6   9   6        9.40        6.98     10.79 o 
   7   9   6       52.91       58.57      8.89 o 
   8   9   6        0.03        8.03      3.48 o 
 -12  10   6        2.78       22.48      7.56 o 
 -11  10   6        5.12       -2.38      7.36 o 
 -10  10   6       27.27       20.85      7.32 o 
  -9  10   6       21.68        4.66      6.83 o 
  -8  10   6       18.81       14.67      4.92 o 
  -7  10   6       50.67       56.16      7.36 o 
  -6  10   6       76.55       85.00      8.04 o 
  -5  10   6      185.40      186.25     13.60 o 
  -4  10   6      197.65      192.61     17.39 o 
  -3  10   6      219.24      191.30     26.24 o 
  -2  10   6      361.41      355.97     33.85 o 
  -1  10   6       92.07      118.11     14.86 o 
   0  10   6      135.16      118.08     16.54 o 
   1  10   6      142.64      158.58     15.53 o 
   2  10   6       35.84       46.79      7.53 o 
   3  10   6      180.93      181.59     21.50 o 
   4  10   6      191.05      174.44     15.34 o 
   5  10   6      138.23      141.93     18.63 o 
   6  10   6      141.03      169.66     17.01 o 
   7  10   6       76.00       83.37     15.16 o 
   8  10   6       14.30       18.97      5.14 o 
 -11  11   6       19.57       26.92      5.86 o 
 -10  11   6       15.02       13.04      6.39 o 
  -9  11   6       73.52       87.50     10.64 o 
  -8  11   6       32.56       51.25     10.18 o 
  -7  11   6       29.26       43.26      7.41 o 
  -6  11   6      148.96      179.30     13.59 o 
  -5  11   6      298.17      306.94     22.77 o 
  -4  11   6      118.38      130.67     12.70 o 
  -3  11   6      120.89      116.18      9.86 o 
  -2  11   6      396.04      382.70     46.30 o 
  -1  11   6       38.25       42.81     16.87 o 
   0  11   6      112.23      107.49     14.05 o 
   1  11   6      177.10      195.19     25.76 o 
   2  11   6       13.58        6.78      5.12 o 
   3  11   6      240.15      249.05     28.31 o 
   4  11   6      115.60      112.09     14.89 o 
   5  11   6       32.29       36.37      7.41 o 
   6  11   6       33.81       29.69     10.43 o 
   7  11   6       43.76       38.84      8.38 o 
   8  11   6        3.65       -6.50      6.50 o 
 -11  12   6        2.00       10.30      5.66 o 
 -10  12   6       15.39       12.23      5.56 o 
  -9  12   6        2.42        9.19      5.38 o 
  -8  12   6        4.95       -6.22      8.46 o 
  -7  12   6       35.60       34.12      5.80 o 
  -6  12   6       52.41       44.60      7.69 o 
  -5  12   6        5.58        5.79      4.23 o 
  -4  12   6      357.31      377.43     18.30 o 
  -3  12   6      223.19      218.71     13.66 o 
  -2  12   6       12.16       10.29      4.98 o 
  -1  12   6      209.43      221.95     18.37 o 
   0  12   6       14.24        7.42      4.34 o 
   1  12   6       19.92        5.47      9.57 o 
   2  12   6      338.90      368.54     45.27 o 
   3  12   6       13.77        8.72      5.66 o 
   4  12   6        3.20        5.85      3.59 o 
   5  12   6      233.13      245.98     27.06 o 
   6  12   6       38.30       43.94     11.53 o 
   7  12   6        2.88       15.66      4.95 o 
 -10  13   6       13.64       23.56      7.78 o 
  -9  13   6       63.01       62.97      9.75 o 
  -8  13   6        3.62        6.69     10.92 o 
  -7  13   6       72.02       67.80     10.83 o 
  -6  13   6      146.73      148.50     16.87 o 
  -5  13   6       20.44       23.95     13.22 o 
  -4  13   6       37.42       40.35      5.65 o 
  -3  13   6       84.50       78.85      7.68 o 
  -2  13   6       42.37       43.11      7.63 o 
  -1  13   6       39.49       39.91     14.93 o 
   0  13   6      559.74      610.03     61.26 o 
   1  13   6        7.51        7.50     10.61 o 
   2  13   6       58.12       67.30     10.18 o 
   3  13   6      184.34      189.40     28.00 o 
   4  13   6        9.43       16.07      5.87 o 
   5  13   6       24.60       21.36     11.13 o 
   6  13   6       68.26       73.04      9.47 o 
   7  13   6        9.70       17.91     11.54 o 
 -10  14   6        2.83       23.34      8.26 o 
  -9  14   6        7.05       13.51     12.29 o 
  -8  14   6       15.84       17.59      6.00 o 
  -7  14   6       36.52       33.49      8.36 o 
  -6  14   6       45.73       35.60      5.97 o 
  -5  14   6       60.63       55.83      7.11 o 
  -4  14   6      145.02      128.51     18.46 o 
  -3  14   6       77.70       67.99      8.02 o 
  -2  14   6      181.25      185.72     16.72 o 
  -1  14   6       47.66       59.04      9.91 o 
   0  14   6       44.08       33.14      8.40 o 
   1  14   6       17.85       25.28      6.51 o 
   2  14   6       42.68       53.04     11.80 o 
   3  14   6       75.32       69.13     11.23 o 
   4  14   6       70.72       85.38     10.73 o 
   5  14   6        5.77       10.15      4.83 o 
   6  14   6        3.27        6.09      4.68 o 
  -9  15   6        1.18        3.11      8.41 o 
  -8  15   6       27.78       35.77      8.72 o 
  -7  15   6        8.78       17.49     11.00 o 
  -6  15   6       16.95       14.96      5.70 o 
  -5  15   6       94.91      109.88     20.37 o 
  -4  15   6       21.68       18.65      7.94 o 
  -3  15   6       24.62       14.08      6.00 o 
  -2  15   6       70.74       72.64      9.72 o 
  -1  15   6       41.10       42.96      7.86 o 
   0  15   6        0.11        4.15      4.41 o 
   1  15   6      262.39      266.77     29.83 o 
   2  15   6       28.74       28.97     12.70 o 
   3  15   6        4.53        6.99      8.72 o 
   4  15   6       64.58       71.62     16.66 o 
   5  15   6       19.86        9.81      5.03 o 
   6  15   6       26.68       28.96     14.18 o 
  -9  16   6        7.97       14.66      6.93 o 
  -8  16   6        7.69        6.50      4.26 o 
  -7  16   6       10.38        4.59      5.61 o 
  -6  16   6        1.81        1.14      2.26 o 
  -5  16   6       22.63       25.21      4.93 o 
  -4  16   6       58.47       74.27     16.64 o 
  -3  16   6       72.80       55.89     14.85 o 
  -2  16   6       31.94       14.96      4.81 o 
  -1  16   6       28.16       26.66     22.07 o 
   0  16   6       34.04       34.19      8.08 o 
   1  16   6      107.65       88.12     15.29 o 
   2  16   6       31.81       33.37     14.15 o 
   3  16   6       58.86       57.88     13.77 o 
   4  16   6       11.51       -2.45      7.37 o 
   5  16   6        2.59       -6.85      6.99 o 
  -8  17   6       33.97       34.47     13.56 o 
  -7  17   6        1.31        1.35     11.49 o 
  -6  17   6       32.57       27.22     10.04 o 
  -5  17   6       47.75       46.68     12.47 o 
  -4  17   6       23.74       30.49     18.22 o 
  -3  17   6        9.12       17.95      6.02 o 
  -2  17   6       39.01       38.55     12.78 o 
  -1  17   6       23.71       26.03      6.88 o 
   0  17   6       39.78       64.82     11.94 o 
   1  17   6       56.98       77.83     10.22 o 
   2  17   6        0.30       -0.11      4.84 o 
   3  17   6       36.04       52.77     10.91 o 
   4  17   6       22.28       26.90      8.10 o 
  -7  18   6       21.47       14.23      7.66 o 
  -6  18   6        3.06        8.07      9.00 o 
  -5  18   6        2.79       17.65      6.78 o 
  -4  18   6       34.18       28.64     15.91 o 
  -3  18   6        6.43       14.21      6.68 o 
  -2  18   6        8.15        5.19      5.85 o 
  -1  18   6      121.14       97.60     17.80 o 
   0  18   6        3.75       18.78      7.50 o 
   1  18   6        2.52        4.27      6.13 o 
   2  18   6       51.86       56.35     12.73 o 
   3  18   6        1.06        2.19      6.47 o 
   4  18   6        1.57       10.97      6.22 o 
  -6  19   6       11.06       31.77     18.84 o 
  -5  19   6        1.18       -5.33     10.92 o 
  -4  19   6        0.44       11.85      7.09 o 
  -3  19   6       78.74       83.34     14.88 o 
  -2  19   6        7.61       18.36      9.52 o 
  -1  19   6       23.63       20.29      4.15 o 
   0  19   6       37.18       19.61     10.66 o 
   1  19   6        8.14       19.80     10.58 o 
   2  19   6       12.87       21.19     10.12 o 
   3  19   6       17.06       39.95      9.31 o 
  -5  20   6       16.04        8.59      8.44 o 
  -4  20   6        7.15       15.37     12.47 o 
  -3  20   6       27.12        5.12      9.11 o 
  -2  20   6        6.52        6.14      4.28 o 
  -1  20   6       15.64       15.85     10.19 o 
   0  20   6        7.78       21.78      4.90 o 
   1  20   6       16.18       12.32      7.61 o 
  -3 -20   7        8.45       -4.40     11.75 o 
  -2 -20   7       23.07       21.37      7.97 o 
  -1 -20   7       13.80       16.61     12.32 o 
  -5 -19   7        2.90        3.05      7.75 o 
  -4 -19   7        9.47       14.90     12.52 o 
  -3 -19   7        5.76        6.83      6.42 o 
  -2 -19   7       15.92       31.10     10.71 o 
  -1 -19   7        4.36       12.37     10.92 o 
   0 -19   7       37.90       48.44     16.82 o 
   1 -19   7        5.14        4.24      7.66 o 
  -7 -18   7        3.13       13.66     13.25 o 
  -6 -18   7        5.93        3.88      6.99 o 
  -5 -18   7       26.15       38.76      9.66 o 
  -4 -18   7       15.85       17.43      4.10 o 
  -3 -18   7       18.65       17.98      5.81 o 
  -2 -18   7       18.25       33.24      7.76 o 
  -1 -18   7        5.90        8.23     11.02 o 
   0 -18   7        9.94       20.91     12.42 o 
   1 -18   7       37.38       59.72     14.49 o 
   2 -18   7       11.21        9.86      4.07 o 
  -8 -17   7        0.40       -6.08      8.97 o 
  -7 -17   7        5.56        1.09      5.72 o 
  -6 -17   7       19.28       15.48      7.51 o 
  -5 -17   7        1.68       17.60     25.41 o 
  -4 -17   7        0.94       -0.57      7.95 o 
  -3 -17   7       84.47       81.89     11.40 o 
  -2 -17   7       14.19       15.42     11.33 o 
  -1 -17   7        6.99        7.58      5.70 o 
   0 -17   7       40.23       31.88     11.64 o 
   1 -17   7       20.29       26.41      7.28 o 
   2 -17   7        6.70        1.62      5.65 o 
   3 -17   7       29.39       29.89      7.59 o 
  -8 -16   7        9.56       11.20      6.00 o 
  -7 -16   7       47.69       58.04     10.24 o 
  -6 -16   7        0.95       -3.32     19.95 o 
  -5 -16   7        3.82        3.83      4.30 o 
  -4 -16   7       43.83       72.65     12.88 o 
  -3 -16   7       11.69       10.62      5.32 o 
  -2 -16   7       12.23       10.65      5.87 o 
  -1 -16   7       75.78       78.59     17.62 o 
   0 -16   7       26.02       26.55      6.57 o 
   1 -16   7        4.23        4.98      5.87 o 
   2 -16   7       96.08       82.92     12.37 o 
   3 -16   7        7.31       10.27      8.98 o 
   4 -16   7        0.75       -2.09      4.90 o 
  -9 -15   7        7.52        6.44     10.22 o 
  -8 -15   7       20.67       24.63      7.63 o 
  -7 -15   7        1.21       10.26      5.04 o 
  -6 -15   7        7.55        3.51     15.86 o 
  -5 -15   7       43.54       19.78      6.79 o 
  -4 -15   7       31.28       24.23      6.57 o 
  -3 -15   7       17.56       16.10      6.24 o 
  -2 -15   7       48.49       47.59      9.11 o 
  -1 -15   7       18.02        9.25      4.21 o 
   0 -15   7        7.00       10.16      5.36 o 
   1 -15   7       82.66       65.32     12.58 o 
   2 -15   7       14.57       17.35      5.12 o 
   3 -15   7        7.61       11.13      4.43 o 
   4 -15   7       18.61       11.47      6.02 o 
   5 -15   7       50.36       39.74      9.54 o 
 -10 -14   7       11.27       10.82      7.56 o 
  -9 -14   7       22.27       47.34     15.27 o 
  -8 -14   7       12.24       22.14     13.69 o 
  -7 -14   7       29.74       26.77      8.81 o 
  -6 -14   7       16.82       11.62     13.09 o 
  -5 -14   7       69.94       93.72     11.05 o 
  -4 -14   7       75.08       86.21     16.51 o 
  -3 -14   7       23.66       42.28     10.57 o 
  -2 -14   7       31.22       36.30      7.58 o 
  -1 -14   7      211.36      214.49     19.03 o 
   0 -14   7       45.14       46.66      5.63 o 
   1 -14   7       62.10       73.10     11.56 o 
   2 -14   7       63.67       64.54     10.13 o 
   3 -14   7       44.32       49.88     17.21 o 
   4 -14   7       16.56       16.39      6.23 o 
   5 -14   7        0.62       -0.95      4.03 o 
 -10 -13   7        0.19       23.34     12.65 o 
  -9 -13   7       10.78       21.30     11.36 o 
  -8 -13   7       20.75       27.64     10.46 o 
  -7 -13   7        7.03        7.33      6.65 o 
  -6 -13   7       79.65       63.44     11.95 o 
  -5 -13   7        7.42       -3.09     10.71 o 
  -4 -13   7       75.83       55.51     10.32 o 
  -3 -13   7      116.44      130.37     17.13 o 
  -2 -13   7       21.75       23.08      4.31 o 
  -1 -13   7       32.07       29.53     14.02 o 
   0 -13   7       32.02       19.25      3.33 o 
   1 -13   7       81.16       83.43      9.09 o 
   2 -13   7       81.18       81.96     12.13 o 
   3 -13   7       81.53       76.60     11.52 o 
   4 -13   7       42.91       52.32      7.62 o 
   5 -13   7       15.88        8.07      4.50 o 
   6 -13   7       72.76       74.52     17.47 o 
 -11 -12   7       21.41       12.97     12.06 o 
 -10 -12   7        0.57       13.16      7.51 o 
  -9 -12   7        9.73       17.39      9.83 o 
  -8 -12   7       64.77       57.95      9.33 o 
  -7 -12   7        4.77       20.96      6.72 o 
  -6 -12   7      225.07      230.33     19.42 o 
  -5 -12   7      153.17      189.19     25.54 o 
  -4 -12   7       27.40       20.77      9.11 o 
  -3 -12   7      147.63      127.25     28.67 o 
  -2 -12   7       36.11       36.29      5.23 o 
  -1 -12   7       14.29       17.50      5.30 o 
   0 -12   7      176.00      168.91     20.06 o 
   1 -12   7      388.73      438.54     26.69 o 
   2 -12   7       48.85       57.25     10.25 o 
   3 -12   7        8.16        3.41      3.84 o 
   4 -12   7      111.09      121.32     15.38 o 
   5 -12   7       10.46       17.45      7.82 o 
   6 -12   7        2.98        8.44      5.06 o 
 -11 -11   7        0.45       -1.23      8.67 o 
 -10 -11   7        1.82        2.42      7.13 o 
  -9 -11   7       10.63       13.10      6.34 o 
  -8 -11   7       17.68       28.05      9.85 o 
  -7 -11   7       10.28       -1.63      7.65 o 
  -6 -11   7       90.33       91.71     16.82 o 
  -5 -11   7        6.36        4.47      4.29 o 
  -4 -11   7       91.47      125.00     13.59 o 
  -3 -11   7      225.93      242.04     19.80 o 
  -2 -11   7       89.38       79.29      7.98 o 
  -1 -11   7       71.84       68.50      6.95 o 
   0 -11   7       71.48       73.68      9.71 o 
   1 -11   7       48.95       48.55      7.32 o 
   2 -11   7       45.99       35.93      6.09 o 
   3 -11   7      278.27      289.03     25.02 o 
   4 -11   7       27.30       22.09      5.06 o 
   5 -11   7       24.62       22.69      5.18 o 
   6 -11   7       83.74       93.39     15.87 o 
   7 -11   7        6.29        6.68      4.97 o 
 -11 -10   7        2.15       12.98      8.84 o 
 -10 -10   7       69.31       84.40     14.62 o 
  -9 -10   7        9.39       20.15      5.45 o 
  -8 -10   7       25.74       21.89     12.78 o 
  -7 -10   7      189.68      209.29     23.81 o 
  -6 -10   7      124.90      150.49     16.47 o 
  -5 -10   7       56.98       60.20     10.87 o 
  -4 -10   7      354.25      486.82     41.40 o 
  -3 -10   7       97.90       68.35      7.94 o 
  -2 -10   7      103.80      113.07     10.64 o 
  -1 -10   7      429.94      460.62     23.84 o 
   0 -10   7       62.33       61.93      9.14 o 
   1 -10   7        5.42        4.22      2.16 o 
   2 -10   7      274.27      297.83     16.66 o 
   3 -10   7       17.87       14.99      6.14 o 
   4 -10   7       12.06       23.82      7.01 o 
   5 -10   7      174.72      191.66     28.41 o 
   6 -10   7        2.04       16.16      6.63 o 
   7 -10   7        6.37       14.88      6.05 o 
 -12  -9   7        3.66        4.50      5.31 o 
 -11  -9   7        9.29        2.49      4.42 o 
 -10  -9   7        0.35        9.27     12.60 o 
  -9  -9   7        6.41        4.80      5.50 o 
  -8  -9   7       32.80       23.26      8.29 o 
  -7  -9   7       81.60       79.25     11.71 o 
  -6  -9   7       36.04       49.53      9.06 o 
  -5  -9   7      273.06      255.95     31.96 o 
  -4  -9   7      267.81      236.50     25.41 o 
  -3  -9   7      101.92      124.52     14.60 o 
  -2  -9   7      118.72      107.93      9.58 o 
  -1  -9   7       30.63       14.33      3.96 o 
   0  -9   7       85.21       90.29      9.02 o 
   1  -9   7       93.58       93.17      8.56 o 
   2  -9   7      299.18      305.05     14.71 o 
   3  -9   7        5.37        6.56      4.16 o 
   4  -9   7      373.32      386.54     60.35 o 
   5  -9   7      101.85      118.07     18.33 o 
   6  -9   7       36.09       41.83     10.15 o 
   7  -9   7       49.57       70.82     10.56 o 
 -12  -8   7       11.25       18.03      6.32 o 
 -11  -8   7        7.95        7.23      6.11 o 
 -10  -8   7       31.07       19.41      8.33 o 
  -9  -8   7       14.41       11.11      4.74 o 
  -8  -8   7       49.94       59.28     10.74 o 
  -7  -8   7      181.84      181.33     28.20 o 
  -6  -8   7       67.91      112.72     12.06 o 
  -5  -8   7      162.09      180.00     15.27 o 
  -4  -8   7      476.83      466.38     11.34 o 
  -3  -8   7      296.67      348.04     41.48 o 
  -2  -8   7       56.23       48.04      7.76 o 
  -1  -8   7      560.16      595.53     49.21 o 
   0  -8   7       65.70       68.30     10.14 o 
   1  -8   7       39.29       52.25      7.71 o 
   2  -8   7      121.40      111.06     10.77 o 
   3  -8   7      138.44      122.36     10.09 o 
   4  -8   7      137.48      142.74     19.43 o 
   5  -8   7       97.56      104.61     21.36 o 
   6  -8   7       23.74       21.03     10.60 o 
   7  -8   7        8.29       12.26      6.68 o 
   8  -8   7        4.97       13.09      6.23 o 
 -12  -7   7        5.06       14.53     10.84 o 
 -11  -7   7        6.42       10.82      2.90 o 
 -10  -7   7        6.73        3.99      6.19 o 
  -9  -7   7       16.79       31.13      7.81 o 
  -8  -7   7       54.36       54.45     11.45 o 
  -7  -7   7      242.59      227.33     42.74 o 
  -6  -7   7      248.83      212.90     15.47 o 
  -5  -7   7        7.68       19.44     11.75 o 
  -4  -7   7      116.39      110.84      7.91 o 
  -3  -7   7      202.27      176.14     15.91 o 
  -2  -7   7      153.15      155.57     10.57 o 
  -1  -7   7       21.06       25.07      6.40 o 
   0  -7   7      250.72      256.47     17.23 o 
   1  -7   7       76.49       77.85     12.55 o 
   2  -7   7        1.89       -1.17      5.05 o 
   3  -7   7      206.51      210.67     32.26 o 
   4  -7   7      111.24      115.03     11.53 o 
   5  -7   7       49.67       79.65      9.80 o 
   6  -7   7      259.18      308.21     31.78 o 
   7  -7   7       64.01       63.81     13.14 o 
   8  -7   7       10.25       15.43      6.76 o 
 -12  -6   7       10.60       -0.26     10.25 o 
 -11  -6   7       57.21       59.25      9.93 o 
 -10  -6   7        8.93        6.97      5.98 o 
  -9  -6   7       51.71       87.15     13.87 o 
  -8  -6   7      123.60      119.16     12.83 o 
  -7  -6   7       65.33       77.66     10.01 o 
  -6  -6   7      649.02      742.86     32.45 o 
  -5  -6   7      814.74      843.51     44.87 o 
  -4  -6   7       10.79       14.82      6.39 o 
  -3  -6   7      835.03      848.87     28.05 o 
  -2  -6   7      644.89      651.21     37.39 o 
  -1  -6   7      199.17      212.15     19.20 o 
   0  -6   7      396.74      419.25     23.83 o 
   1  -6   7      309.05      310.48     13.43 o 
   2  -6   7        8.86       10.66      5.73 o 
   3  -6   7       59.77       62.74      8.28 o 
   4  -6   7      253.02      251.33     18.14 o 
   5  -6   7       28.81       15.69      6.31 o 
   6  -6   7       71.51       76.03     14.18 o 
   7  -6   7       60.57       75.44     13.69 o 
   8  -6   7        6.45        5.74      5.10 o 
 -12  -5   7       10.12       15.99      5.43 o 
 -11  -5   7       29.34       21.20      7.39 o 
 -10  -5   7        0.69        7.98      4.57 o 
  -9  -5   7       15.66       18.71      5.74 o 
  -8  -5   7       27.39       28.05     14.90 o 
  -7  -5   7       41.18       41.36      8.23 o 
  -6  -5   7      157.47      159.85     32.81 o 
  -5  -5   7       53.75       55.51      6.98 o 
  -4  -5   7       38.76       31.28      3.47 o 
  -3  -5   7      423.39      372.11     12.70 o 
  -2  -5   7      191.11      199.07     15.41 o 
  -1  -5   7      112.36      100.02     11.23 o 
   0  -5   7      512.04      510.40     24.35 o 
   1  -5   7       73.04       68.93     15.16 o 
   2  -5   7       47.01       53.74     13.95 o 
   3  -5   7      470.07      546.56     22.48 o 
   4  -5   7       94.31       67.96     12.59 o 
   5  -5   7      191.53      202.24     35.34 o 
   6  -5   7      141.66      159.32     19.08 o 
   7  -5   7       54.99       82.42     12.11 o 
   8  -5   7        3.68        4.04      6.95 o 
 -13  -4   7       14.61       -5.69      9.26 o 
 -12  -4   7        9.59        2.54      5.07 o 
 -11  -4   7       13.15       10.69      4.15 o 
 -10  -4   7       60.16       67.04      9.94 o 
  -9  -4   7       35.53       48.45      9.35 o 
  -8  -4   7       33.70       39.31     12.91 o 
  -7  -4   7      569.75      625.28     33.43 o 
  -6  -4   7      228.46      285.14     17.79 o 
  -5  -4   7       99.51       97.04      8.52 o 
  -4  -4   7      783.10      762.55     27.87 o 
  -3  -4   7       51.45       38.57      5.36 o 
  -2  -4   7      308.14      301.78     17.86 o 
  -1  -4   7      977.85      937.99     37.78 o 
   0  -4   7       14.10       17.82      7.02 o 
   1  -4   7       89.21      102.66     10.46 o 
   2  -4   7      322.50      321.61     22.73 o 
   3  -4   7      133.30      109.31     15.00 o 
   4  -4   7      159.94      162.82     20.43 o 
   5  -4   7      254.46      258.64     38.45 o 
   6  -4   7       16.34       24.48      7.50 o 
   7  -4   7       18.77       11.81      4.16 o 
   8  -4   7      115.26      115.55     24.65 o 
 -13  -3   7        3.30       10.56      5.69 o 
 -12  -3   7       18.93       19.20     14.65 o 
 -11  -3   7       39.09       46.99     15.37 o 
 -10  -3   7        3.25        6.13      4.64 o 
  -9  -3   7       51.01       42.27     11.57 o 
  -8  -3   7       12.56       16.65      6.35 o 
  -7  -3   7       20.49       30.31     15.11 o 
  -6  -3   7      167.36      185.66     19.49 o 
  -5  -3   7      666.99      663.00     33.99 o 
  -4  -3   7      254.38      226.38     12.10 o 
  -3  -3   7       29.78       39.16      6.41 o 
  -2  -3   7      453.40      440.66     18.20 o 
  -1  -3   7      354.48      371.77     26.60 o 
   0  -3   7      230.53      208.92     20.62 o 
   1  -3   7      173.40      157.94     11.43 o 
   2  -3   7      559.81      549.99     22.67 o 
   3  -3   7       43.05       46.91      7.44 o 
   4  -3   7      577.67      705.36    102.21 o 
   5  -3   7       52.07       57.91      6.78 o 
   6  -3   7        9.64       14.88      6.85 o 
   7  -3   7      270.21      302.94     63.91 o 
   8  -3   7       73.20       68.25     11.39 o 
 -13  -2   7       15.98        8.18      6.16 o 
 -12  -2   7        1.58       11.89      5.06 o 
 -11  -2   7       14.35       13.20      5.33 o 
 -10  -2   7      121.27      117.59     13.09 o 
  -9  -2   7       38.86       52.01     11.90 o 
  -8  -2   7       97.06      105.67     11.41 o 
  -7  -2   7      143.05      159.93      9.27 o 
  -6  -2   7       72.22       74.16      8.16 o 
  -5  -2   7       43.44       44.49     13.48 o 
  -4  -2   7      665.13      668.49     41.66 o 
  -3  -2   7      576.38      578.22     19.61 o 
  -2  -2   7      305.27      290.40     17.14 o 
  -1  -2   7     1484.21     1483.58     48.04 o 
   0  -2   7      114.04      109.58     14.00 o 
   1  -2   7       82.57      105.15     13.93 o 
   2  -2   7      307.01      297.09     33.97 o 
   3  -2   7      151.58      126.64     10.22 o 
   4  -2   7      145.84      153.97     13.82 o 
   5  -2   7      152.57      156.93     15.59 o 
   6  -2   7       46.20       47.83      8.28 o 
   7  -2   7       65.15       65.26     15.16 o 
   8  -2   7       89.57       71.69     10.77 o 
   9  -2   7        7.08       19.65      7.74 o 
 -13  -1   7        0.07       10.25     10.92 o 
 -12  -1   7       24.80       20.49      5.43 o 
 -11  -1   7       33.62       37.63      8.15 o 
 -10  -1   7        5.22       11.67      8.42 o 
  -9  -1   7       27.66       29.25      8.24 o 
  -8  -1   7       68.81       87.01      9.66 o 
  -7  -1   7      247.58      281.89     20.07 o 
  -6  -1   7      273.24      290.06     17.58 o 
  -5  -1   7      170.19      186.03     11.35 o 
  -4  -1   7      119.93      131.29     11.90 o 
  -3  -1   7      452.22      437.07     15.30 o 
  -2  -1   7      304.54      306.68     17.48 o 
  -1  -1   7      257.57      280.91     19.25 o 
   0  -1   7      624.22      654.43     24.00 o 
   1  -1   7      123.68      111.28      9.18 o 
   2  -1   7      156.91      168.19     11.63 o 
   3  -1   7      340.60      334.39     40.88 o 
   4  -1   7      106.59       89.55     17.42 o 
   5  -1   7       40.34       37.16      4.81 o 
   6  -1   7      188.53      212.51     23.05 o 
   7  -1   7       55.07       55.32     13.87 o 
   8  -1   7       64.69       79.07     22.77 o 
   9  -1   7       77.05       80.94     18.63 o 
 -13   0   7        8.94       17.65     10.25 o 
 -12   0   7       38.23       29.53      5.44 o 
 -11   0   7       43.83       49.03     14.75 o 
 -10   0   7        4.75        9.56      4.62 o 
  -9   0   7       31.73       59.75     10.30 o 
  -8   0   7      448.94      490.61     27.97 o 
  -7   0   7       65.66       61.10      6.85 o 
  -6   0   7     1525.40     1710.05     35.76 o 
  -5   0   7      407.41      426.64     11.31 o 
  -4   0   7        0.99        1.63      2.96 o 
  -3   0   7      337.51      315.74     13.74 o 
  -2   0   7     2334.13     2406.27     47.06 o 
  -1   0   7        1.73        5.41      3.70 o 
   0   0   7      376.01      410.51     11.01 o 
   1   0   7      827.73      798.28     27.54 o 
   2   0   7       87.04       88.54     11.02 o 
   3   0   7      135.28      113.47      9.96 o 
   4   0   7      149.56      138.04     16.60 o 
   5   0   7      193.89      209.28     21.25 o 
   6   0   7       76.30       74.46      7.65 o 
   7   0   7      133.59      119.13     14.57 o 
   8   0   7       26.57       50.51     15.63 o 
   9   0   7       85.05       80.00     18.22 o 
 -13   1   7        0.09        6.47     11.90 o 
 -12   1   7       23.78       27.56      7.18 o 
 -11   1   7       33.20       48.50     10.62 o 
 -10   1   7        4.43       12.35      4.44 o 
  -9   1   7       29.76       45.38     10.51 o 
  -8   1   7       61.22       72.75      8.01 o 
  -7   1   7      249.30      281.96     12.76 o 
  -6   1   7      265.49      270.72     16.30 o 
  -5   1   7      200.54      219.22      8.98 o 
  -4   1   7      109.03      115.58      8.87 o 
  -3   1   7      456.02      454.26     16.98 o 
  -2   1   7      281.66      297.04     11.26 o 
  -1   1   7      276.87      286.90     10.66 o 
   0   1   7      639.55      672.77     25.09 o 
   1   1   7      129.32      127.15     12.28 o 
   2   1   7      134.72      137.85     13.42 o 
   3   1   7      300.72      299.64     26.55 o 
   4   1   7      102.94      115.65     11.89 o 
   5   1   7       29.82       30.85      6.02 o 
   6   1   7      209.70      224.59     20.36 o 
   7   1   7       56.04       53.33      7.03 o 
   8   1   7       67.37      101.07     22.87 o 
 -13   2   7       17.94        3.98     11.75 o 
 -12   2   7        1.14        1.14     10.56 o 
 -11   2   7       14.28       16.46      8.31 o 
 -10   2   7      127.40      136.84     15.65 o 
  -9   2   7       42.02       43.79      7.57 o 
  -8   2   7      107.85      131.62     13.82 o 
  -7   2   7      155.60      156.51     14.82 o 
  -6   2   7       90.28       80.76     15.68 o 
  -5   2   7       42.60       62.93     10.29 o 
  -4   2   7      678.38      668.43     24.76 o 
  -3   2   7      595.13      595.29     27.58 o 
  -2   2   7      299.84      280.61     10.79 o 
  -1   2   7     1550.46     1595.91     47.88 o 
   0   2   7       99.33       86.75      5.84 o 
   1   2   7       94.09      104.46     11.86 o 
   2   2   7      332.26      308.77     16.41 o 
   3   2   7      153.65      147.69     12.76 o 
   4   2   7      132.53      150.96     17.20 o 
   5   2   7      151.57      148.03     22.23 o 
   6   2   7       54.09       43.22      5.68 o 
   7   2   7       61.34       62.23      6.90 o 
 -13   3   7        3.32       15.99     13.20 o 
 -12   3   7       17.76       21.89      4.71 o 
 -11   3   7       37.82       32.11      5.23 o 
 -10   3   7        4.02        9.37      3.82 o 
  -9   3   7       51.76       54.46      6.88 o 
  -8   3   7       20.47       15.70      4.02 o 
  -7   3   7       18.20       23.91      3.50 o 
  -6   3   7      156.28      165.00      9.44 o 
  -5   3   7      630.55      634.61     29.64 o 
  -4   3   7      273.97      250.92     11.46 o 
  -3   3   7       36.82       43.14      5.52 o 
  -2   3   7      492.22      503.99     31.98 o 
  -1   3   7      339.40      319.71     11.96 o 
   0   3   7      224.78      215.85     15.26 o 
   1   3   7      156.86      134.45     11.68 o 
   2   3   7      568.05      595.46     15.79 o 
   3   3   7       50.95       70.91      8.46 o 
   4   3   7      595.49      667.05     25.17 o 
   5   3   7       37.42       50.59      8.46 o 
   6   3   7        8.47       14.99      4.64 o 
   7   3   7      260.95      257.82     30.05 o 
 -13   4   7       13.85       12.47     14.21 o 
 -12   4   7        8.33        6.25      6.68 o 
 -11   4   7       14.40       19.08      4.51 o 
 -10   4   7       60.32       68.54     11.74 o 
  -9   4   7       37.22       36.03      4.77 o 
  -8   4   7       35.11       27.24      6.99 o 
  -7   4   7      548.08      586.58     17.29 o 
  -6   4   7      199.99      220.47     11.54 o 
  -5   4   7       85.84       72.73     15.58 o 
  -4   4   7      773.09      799.99     27.07 o 
  -3   4   7       60.95       72.35      8.46 o 
  -2   4   7      308.23      304.56     13.24 o 
  -1   4   7      975.88      963.32     31.09 o 
   0   4   7        8.59        8.13      3.82 o 
   1   4   7       86.89       85.11      8.58 o 
   2   4   7      300.33      315.48     23.79 o 
   3   4   7      134.85      131.84     14.19 o 
   4   4   7      165.02      164.22     16.63 o 
   5   4   7      245.90      294.95     19.40 o 
   6   4   7       15.73       29.14      6.20 o 
   7   4   7       14.66       10.69      6.39 o 
   8   4   7      111.35      101.31     21.24 o 
 -12   5   7        8.60       11.11      6.85 o 
 -11   5   7       27.15       39.28      8.06 o 
 -10   5   7        0.74       -2.91      4.65 o 
  -9   5   7       11.82       18.15      4.97 o 
  -8   5   7       33.15       34.18      5.73 o 
  -7   5   7       40.82       40.91      6.37 o 
  -6   5   7      157.91      151.59     11.78 o 
  -5   5   7       46.63       42.87      6.11 o 
  -4   5   7       34.54       33.61      6.15 o 
  -3   5   7      460.94      471.00     24.83 o 
  -2   5   7      189.83      190.01     17.64 o 
  -1   5   7      122.19      115.41     11.86 o 
   0   5   7      485.07      499.48     20.44 o 
   1   5   7       83.95       75.53     10.76 o 
   2   5   7       54.14       55.43      6.25 o 
   3   5   7      473.04      542.19     16.32 o 
   4   5   7       82.51       71.33      8.81 o 
   5   5   7      186.49      211.69     17.32 o 
   6   5   7      160.01      157.17     24.04 o 
   7   5   7       63.22       67.13      9.07 o 
   8   5   7        2.95        7.09      8.05 o 
 -12   6   7        9.88       18.50      7.76 o 
 -11   6   7       57.38       64.35     11.17 o 
 -10   6   7        8.17       11.16      3.33 o 
  -9   6   7       54.90       68.75      7.80 o 
  -8   6   7      144.97      132.68     13.94 o 
  -7   6   7       69.05       75.43      8.12 o 
  -6   6   7      627.39      646.86     23.59 o 
  -5   6   7      791.59      837.99     22.93 o 
  -4   6   7       11.22       10.03      2.81 o 
  -3   6   7      853.92      898.99     29.62 o 
  -2   6   7      637.73      658.27     25.44 o 
  -1   6   7      196.39      200.28     13.53 o 
   0   6   7      427.39      428.23     21.84 o 
   1   6   7      312.05      337.13     15.66 o 
   2   6   7       13.31       15.26      4.31 o 
   3   6   7       55.10       55.24      6.67 o 
   4   6   7      249.70      252.12     23.56 o 
   5   6   7       25.91       25.81      4.77 o 
   6   6   7       81.95       75.27     13.48 o 
   7   6   7       56.56       71.11     14.00 o 
   8   6   7        7.71        9.15      4.85 o 
 -12   7   7        4.80       -7.56      7.56 o 
 -11   7   7        6.71        3.19      6.10 o 
 -10   7   7        7.05        7.03      3.51 o 
  -9   7   7       21.33       23.51      4.91 o 
  -8   7   7       50.97       78.79      9.19 o 
  -7   7   7      233.43      210.42     15.28 o 
  -6   7   7      238.45      244.47     25.58 o 
  -5   7   7        3.04        3.15      2.86 o 
  -4   7   7      130.35      120.82      8.31 o 
  -3   7   7      205.21      183.07     12.34 o 
  -2   7   7      159.65      166.80     11.66 o 
  -1   7   7       19.18       18.80      4.02 o 
   0   7   7      237.51      229.59     28.10 o 
   1   7   7       66.54       55.92     13.03 o 
   2   7   7        3.29       11.08      3.54 o 
   3   7   7      218.77      223.42     14.57 o 
   4   7   7      119.80      118.15     13.12 o 
   5   7   7       45.88       57.06      8.66 o 
   6   7   7      251.56      261.58     36.11 o 
   7   7   7       61.47       55.36      7.54 o 
   8   7   7        8.86       16.08      7.50 o 
 -12   8   7       11.23       18.26      7.05 o 
 -11   8   7        6.76       12.01      4.57 o 
 -10   8   7       29.72       40.12     10.82 o 
  -9   8   7       17.93       16.05      3.94 o 
  -8   8   7       43.27       45.32      9.90 o 
  -7   8   7      190.70      200.51     14.36 o 
  -6   8   7       74.37       93.61     12.32 o 
  -5   8   7      174.29      204.57     22.82 o 
  -4   8   7      488.07      439.73     32.84 o 
  -3   8   7      274.66      335.55     42.45 o 
  -2   8   7       63.78       60.24      7.06 o 
  -1   8   7      572.23      557.21     25.76 o 
   0   8   7       50.00       59.41      8.56 o 
   1   8   7       50.12       62.64     10.84 o 
   2   8   7      142.35      143.25     20.88 o 
   3   8   7      143.65      132.79     17.70 o 
   4   8   7      125.24      126.19     17.18 o 
   5   8   7       87.18       73.54     11.93 o 
   6   8   7       26.63       30.97      6.21 o 
   7   8   7       10.71       10.35      5.43 o 
   8   8   7        2.89        0.00      4.84 o 
 -12   9   7        2.79        5.85      4.71 o 
 -11   9   7        8.36       12.99      8.38 o 
 -10   9   7        0.62        4.60      7.74 o 
  -9   9   7        5.96        6.61      6.30 o 
  -8   9   7       36.50       36.08      5.32 o 
  -7   9   7       90.11       77.21      8.10 o 
  -6   9   7       32.03       39.67      7.75 o 
  -5   9   7      270.66      259.93     18.49 o 
  -4   9   7      264.15      231.10     20.09 o 
  -3   9   7      116.06      153.62     13.46 o 
  -2   9   7      123.16      133.44     18.43 o 
  -1   9   7       21.61       12.55      6.13 o 
   0   9   7       79.99       82.57     12.24 o 
   1   9   7      101.43       92.42      9.09 o 
   2   9   7      291.38      280.80     35.83 o 
   3   9   7        3.84        4.29      3.35 o 
   4   9   7      364.11      425.06     34.25 o 
   5   9   7      107.55      110.53     15.99 o 
   6   9   7       36.98       27.86      7.58 o 
   7   9   7       53.44       43.15      7.72 o 
 -11  10   7        2.69        1.35      3.57 o 
 -10  10   7       72.30       68.96     12.30 o 
  -9  10   7       10.32       18.53      7.69 o 
  -8  10   7       23.83       24.97      5.22 o 
  -7  10   7      173.63      219.89     37.62 o 
  -6  10   7      113.21      137.44     11.49 o 
  -5  10   7       64.85       54.12      6.13 o 
  -4  10   7      352.52      388.23     28.12 o 
  -3  10   7      112.89       80.75     14.05 o 
  -2  10   7       96.35       84.77      8.85 o 
  -1  10   7      396.51      424.99     20.11 o 
   0  10   7       66.22       77.23      8.77 o 
   1  10   7        7.06       12.99      4.66 o 
   2  10   7      270.56      277.45     37.41 o 
   3  10   7       18.85       16.59      7.97 o 
   4  10   7        9.85        3.25      4.24 o 
   5  10   7      190.22      204.76     28.56 o 
   6  10   7        1.67        8.75      3.78 o 
   7  10   7        5.31        2.71      3.37 o 
 -11  11   7        0.27       10.31      6.29 o 
 -10  11   7        1.92        2.07      3.26 o 
  -9  11   7       11.63       14.59     13.14 o 
  -8  11   7       18.77       21.58      4.48 o 
  -7  11   7       10.31        7.42      5.64 o 
  -6  11   7       90.57       75.19      7.95 o 
  -5  11   7        9.27        1.35      2.84 o 
  -4  11   7       88.06       99.64     13.40 o 
  -3  11   7      232.49      277.32     36.17 o 
  -2  11   7       84.59       82.83     15.37 o 
  -1  11   7       71.53       88.95      9.94 o 
   0  11   7       68.47       86.28     10.60 o 
   1  11   7       54.76       43.77     12.52 o 
   2  11   7       53.19       52.98      9.92 o 
   3  11   7      278.53      290.57     31.46 o 
   4  11   7       29.28       32.73     11.10 o 
   5  11   7       22.69       20.44      4.78 o 
   6  11   7       77.96       72.57     14.85 o 
   7  11   7        5.88        3.50      6.70 o 
 -11  12   7       18.71       27.27      7.32 o 
 -10  12   7        0.34        2.55      5.46 o 
  -9  12   7        8.63       15.78      5.85 o 
  -8  12   7       64.16       52.16     11.03 o 
  -7  12   7        4.87        9.38      2.87 o 
  -6  12   7      227.63      219.85     18.06 o 
  -5  12   7      158.07      167.89     14.56 o 
  -4  12   7       24.67       21.92      6.16 o 
  -3  12   7      129.31      135.99     16.36 o 
  -2  12   7       24.08       23.70      9.88 o 
  -1  12   7       15.59       15.17      7.63 o 
   0  12   7      179.71      192.42     19.74 o 
   1  12   7      412.75      413.42     47.14 o 
   2  12   7       51.86       75.86     14.70 o 
   3  12   7       10.46        2.89      6.68 o 
   4  12   7      101.93      104.32     12.05 o 
   5  12   7       10.20       21.61      5.67 o 
   6  12   7        4.68       -3.33      7.18 o 
 -10  13   7        0.42        8.59      5.28 o 
  -9  13   7       12.54       15.54     12.06 o 
  -8  13   7       19.77       12.94      3.05 o 
  -7  13   7        7.79        6.63      4.22 o 
  -6  13   7       78.30       63.62      6.94 o 
  -5  13   7        9.68        3.08      3.95 o 
  -4  13   7       73.50       66.35     11.05 o 
  -3  13   7      107.14      119.83     17.81 o 
  -2  13   7       20.89       12.87      6.17 o 
  -1  13   7       39.30       35.36      7.74 o 
   0  13   7       41.97       31.32      7.31 o 
   1  13   7       86.64       74.34     10.09 o 
   2  13   7       72.20       68.97     12.49 o 
   3  13   7       76.54       59.47      9.54 o 
   4  13   7       39.11       38.44     10.74 o 
   5  13   7       21.52       22.73      7.35 o 
   6  13   7       74.01       58.81     13.40 o 
 -10  14   7       10.15        9.03      4.26 o 
  -9  14   7       24.32       17.81      6.75 o 
  -8  14   7        9.49       15.21      6.68 o 
  -7  14   7       27.41       21.48      5.69 o 
  -6  14   7       19.15       19.13      3.69 o 
  -5  14   7       70.65       80.70     12.03 o 
  -4  14   7       75.80       82.18     23.00 o 
  -3  14   7       20.39       34.77     10.94 o 
  -2  14   7       29.78       14.64     18.78 o 
  -1  14   7      200.40      198.98     16.90 o 
   0  14   7       45.49       67.35      8.52 o 
   1  14   7       66.24       87.92     17.13 o 
   2  14   7       68.14       87.46     12.56 o 
   3  14   7       41.60       29.03     11.85 o 
   4  14   7       17.01       13.99      6.47 o 
   5  14   7        2.53       15.24      6.83 o 
  -9  15   7        8.03       30.53     16.92 o 
  -8  15   7       19.91       23.70     10.51 o 
  -7  15   7        1.93       -1.60     12.06 o 
  -6  15   7        5.72        1.55      3.57 o 
  -5  15   7       45.74       28.67      6.96 o 
  -4  15   7       29.09       28.74      6.91 o 
  -3  15   7       20.63       25.27      6.21 o 
  -2  15   7       52.59       78.02     14.43 o 
  -1  15   7       21.43        7.15      4.51 o 
   0  15   7        7.51        9.64     11.36 o 
   1  15   7       89.07       91.38     13.53 o 
   2  15   7       11.65       14.31     10.43 o 
   3  15   7        7.89       10.16      9.16 o 
   4  15   7       16.79       14.05      4.50 o 
   5  15   7       48.86       36.65      8.80 o 
  -8  16   7        9.84       13.20     12.99 o 
  -7  16   7       45.27      111.57     23.39 o 
  -6  16   7        1.41       21.94      8.12 o 
  -5  16   7        4.06        4.30      2.69 o 
  -4  16   7       40.88       36.89      7.10 o 
  -3  16   7       12.86       15.27     13.12 o 
  -2  16   7       11.35        4.95      7.20 o 
  -1  16   7       78.34      105.39     16.97 o 
   0  16   7       27.55       34.82     10.48 o 
   1  16   7        5.35       -1.37      4.56 o 
   2  16   7       99.01      104.27     15.29 o 
   3  16   7        6.11       12.72      2.44 o 
   4  16   7        1.09        1.66      6.73 o 
  -8  17   7        0.60       -9.16     11.64 o 
  -7  17   7        5.32       20.75     14.49 o 
  -6  17   7       19.49       25.77      9.83 o 
  -5  17   7        1.40        2.74      3.10 o 
  -4  17   7        1.33       -1.45      7.56 o 
  -3  17   7       82.65       78.84     21.50 o 
  -2  17   7       13.41       13.71      7.71 o 
  -1  17   7        7.86        6.23      9.55 o 
   0  17   7       41.33       32.16     11.95 o 
   1  17   7       18.32       14.92     14.13 o 
   2  17   7        6.63       10.78      6.40 o 
   3  17   7       24.84       15.99      8.82 o 
  -7  18   7        3.25       14.44     12.63 o 
  -6  18   7        5.66       -4.97     11.18 o 
  -5  18   7       25.80       15.11      6.78 o 
  -4  18   7       16.35       16.64      5.87 o 
  -3  18   7       16.95       -4.04      8.12 o 
  -2  18   7       19.79       27.64      7.37 o 
  -1  18   7        6.74       14.27      9.42 o 
   0  18   7       11.33       19.21      7.27 o 
   1  18   7       36.44       37.83     11.82 o 
   2  18   7       10.28       21.11      7.19 o 
  -5  19   7        2.85      -11.90     11.90 o 
  -4  19   7       10.09       10.40      6.05 o 
  -3  19   7        5.47       10.03      8.23 o 
  -2  19   7       16.01       10.14      7.09 o 
  -1  19   7        4.80        6.46      6.39 o 
   0  19   7       41.41       22.32      6.78 o 
   1  19   7        5.25        2.49      5.61 o 
  -3  20   7        9.02       17.49     10.97 o 
  -2  20   7       23.51       20.04      8.87 o 
  -1  20   7       14.56       18.84      8.38 o 
  -3 -19   8        1.65       14.28      9.42 o 
  -2 -19   8       22.82       15.27     13.25 o 
  -6 -18   8        2.74        3.67      4.50 o 
  -5 -18   8       15.47       11.91     18.03 o 
  -4 -18   8        4.53       14.04      5.62 o 
  -3 -18   8       10.57       10.68      5.84 o 
  -2 -18   8       21.85       34.52     13.20 o 
  -1 -18   8        0.85       -1.19     11.23 o 
   0 -18   8        9.93       10.97      8.90 o 
   1 -18   8       29.16       28.00     12.99 o 
  -7 -17   8        3.76        8.16      7.32 o 
  -6 -17   8       12.16       21.35      7.66 o 
  -5 -17   8       18.35       19.20     12.83 o 
  -4 -17   8       15.56       11.09      6.29 o 
  -3 -17   8       37.64       58.51     10.12 o 
  -2 -17   8       19.73       20.24      8.52 o 
  -1 -17   8       31.94       61.37     18.11 o 
   0 -17   8       35.48       34.10     11.28 o 
   1 -17   8        2.61       -3.36     10.56 o 
   2 -17   8       13.04       12.89      7.52 o 
  -8 -16   8        9.00       21.54      9.79 o 
  -7 -16   8        5.26        4.27     11.26 o 
  -6 -16   8        0.83       -2.06      7.63 o 
  -5 -16   8       11.01       16.79      5.22 o 
  -4 -16   8       45.57       35.04      9.74 o 
  -3 -16   8        8.46        9.78      4.66 o 
  -2 -16   8       21.29       12.35      6.81 o 
  -1 -16   8       16.66       13.61     11.44 o 
   0 -16   8       10.39       13.09      9.83 o 
   1 -16   8        3.88        9.04      5.47 o 
   2 -16   8       49.44       40.01     13.79 o 
   3 -16   8        7.86       11.58      7.08 o 
  -9 -15   8       19.23       29.81     18.32 o 
  -8 -15   8        6.53       19.40      7.08 o 
  -7 -15   8        1.79       14.61      7.52 o 
  -6 -15   8       69.05       74.37     12.48 o 
  -5 -15   8        0.63        4.55     11.18 o 
  -4 -15   8        6.71        9.26      6.31 o 
  -3 -15   8       54.72       50.30     14.07 o 
  -2 -15   8        1.69       -1.02      3.65 o 
  -1 -15   8       21.37       24.43      8.10 o 
   0 -15   8      131.13      150.52     43.37 o 
   1 -15   8       18.76       15.97      9.47 o 
   2 -15   8        4.16        7.79      5.38 o 
   3 -15   8       28.63       24.96      6.13 o 
   4 -15   8        9.16       10.02      4.80 o 
  -9 -14   8        0.85       10.97      6.70 o 
  -8 -14   8        5.76       13.20      7.05 o 
  -7 -14   8       44.82       51.07     12.24 o 
  -6 -14   8        1.58        8.70     13.74 o 
  -5 -14   8        0.43       -7.11      7.11 o 
  -4 -14   8       15.80       19.43      7.31 o 
  -3 -14   8       17.91       11.04     12.06 o 
  -2 -14   8       24.61       29.41      8.63 o 
  -1 -14   8       93.52       82.64      9.50 o 
   0 -14   8        8.22       11.03      3.84 o 
   1 -14   8        8.42        8.67      5.23 o 
   2 -14   8       87.70       99.62     12.60 o 
   3 -14   8       20.09       12.92      7.73 o 
   4 -14   8        7.19        9.16     17.44 o 
 -10 -13   8       26.20       32.19     18.58 o 
  -9 -13   8        6.28       15.94      8.86 o 
  -8 -13   8       27.64       14.21      6.24 o 
  -7 -13   8       23.34       31.07      6.94 o 
  -6 -13   8        0.48        4.19      7.49 o 
  -5 -13   8      102.76      108.88     16.15 o 
  -4 -13   8       26.60       54.34     12.86 o 
  -3 -13   8       25.88        2.33      8.38 o 
  -2 -13   8      148.23      169.80     16.33 o 
  -1 -13   8       45.33       57.73      7.33 o 
   0 -13   8       26.21       30.95      4.84 o 
   1 -13   8       86.07       92.43     13.13 o 
   2 -13   8       66.99       66.56     13.20 o 
   3 -13   8        3.23       -2.90      6.73 o 
   4 -13   8        9.46       -2.05      7.26 o 
   5 -13   8       15.47       22.90      8.52 o 
 -10 -12   8        5.92       13.12      7.41 o 
  -9 -12   8        2.03        9.25      8.23 o 
  -8 -12   8       10.01       11.66      5.52 o 
  -7 -12   8       17.47       35.28      9.54 o 
  -6 -12   8        7.24        6.19      9.00 o 
  -5 -12   8      123.80      149.40     16.64 o 
  -4 -12   8        8.33       12.30      6.34 o 
  -3 -12   8       32.15       27.46      7.09 o 
  -2 -12   8       35.89       25.76      5.82 o 
  -1 -12   8       22.61       19.74      4.82 o 
   0 -12   8       50.80       36.12      4.85 o 
   1 -12   8       76.90       76.51     14.52 o 
   2 -12   8        0.21        5.38      3.78 o 
   3 -12   8       52.15       56.81     11.22 o 
   4 -12   8      105.12      111.29     15.85 o 
   5 -12   8        3.20       16.70      7.32 o 
 -11 -11   8       16.61        0.50      5.20 o 
 -10 -11   8        4.66        6.74      8.02 o 
  -9 -11   8       18.87       26.13      9.68 o 
  -8 -11   8       18.01       25.89      7.37 o 
  -7 -11   8       51.81       84.46     14.26 o 
  -6 -11   8       33.50       51.37     10.30 o 
  -5 -11   8       39.67       31.27     10.33 o 
  -4 -11   8       14.61       15.32      6.07 o 
  -3 -11   8       68.61       78.52     12.02 o 
  -2 -11   8      193.47      176.16     23.05 o 
  -1 -11   8      114.35      132.79     10.65 o 
   0 -11   8      185.89      190.78     24.84 o 
   1 -11   8       72.70       66.12      8.82 o 
   2 -11   8       54.16       58.67     10.20 o 
   3 -11   8      104.32      138.83     21.81 o 
   4 -11   8       45.05       39.75      7.24 o 
   5 -11   8       11.33       12.23      4.34 o 
   6 -11   8       41.15       30.71      6.90 o 
 -11 -10   8       15.36       19.36     12.26 o 
 -10 -10   8        5.91        8.80      7.71 o 
  -9 -10   8       11.70       11.91      7.22 o 
  -8 -10   8       19.50       24.01      6.65 o 
  -7 -10   8       56.05       42.49      9.48 o 
  -6 -10   8        9.49       10.33      8.83 o 
  -5 -10   8       20.22       22.29      7.23 o 
  -4 -10   8       54.84       32.15      8.01 o 
  -3 -10   8       19.61       20.14      6.43 o 
  -2 -10   8       18.51       20.78      3.91 o 
  -1 -10   8       50.64       58.93      9.45 o 
   0 -10   8       29.59       21.54      5.07 o 
   1 -10   8      216.17      266.02     15.17 o 
   2 -10   8      200.98      216.25     26.75 o 
   3 -10   8        6.23       11.56      6.54 o 
   4 -10   8       33.11       52.23     10.75 o 
   5 -10   8       80.73       91.04     13.84 o 
   6 -10   8        9.81       13.46      8.10 o 
 -11  -9   8        5.04        5.20     10.74 o 
 -10  -9   8        2.07        4.51      9.57 o 
  -9  -9   8       56.96       82.15     19.59 o 
  -8  -9   8        2.15        8.44      8.75 o 
  -7  -9   8       23.00       19.37     10.19 o 
  -6  -9   8      467.98      464.74     67.43 o 
  -5  -9   8       21.56       31.30      9.37 o 
  -4  -9   8       28.95       20.40      8.03 o 
  -3  -9   8      229.53      208.19     14.02 o 
  -2  -9   8      131.86      133.39     12.39 o 
  -1  -9   8       45.57       37.86      8.41 o 
   0  -9   8      283.98      305.53     19.66 o 
   1  -9   8      147.26      150.06     11.16 o 
   2  -9   8       30.54       37.17      5.89 o 
   3  -9   8      244.02      224.56     40.73 o 
   4  -9   8       34.06       38.90      9.63 o 
   5  -9   8       12.26       17.45     17.13 o 
   6  -9   8       22.72       39.77      6.34 o 
 -12  -8   8        2.09       27.12     16.20 o 
 -11  -8   8        0.84        9.85      6.35 o 
 -10  -8   8       33.64       25.37     12.29 o 
  -9  -8   8        1.68        6.93     16.30 o 
  -8  -8   8        3.38       11.75      8.72 o 
  -7  -8   8       38.06       37.82      7.70 o 
  -6  -8   8       47.69       53.55     11.70 o 
  -5  -8   8      208.20      214.82     16.22 o 
  -4  -8   8       40.60       49.46      7.77 o 
  -3  -8   8       35.55       32.74      7.30 o 
  -2  -8   8        4.35       10.22     10.09 o 
  -1  -8   8      122.65      105.79     11.08 o 
   0  -8   8       73.10       70.45      8.25 o 
   1  -8   8       48.96       50.54      9.20 o 
   2  -8   8      341.85      394.10     17.71 o 
   3  -8   8       26.09       25.25      8.43 o 
   4  -8   8       37.19       37.38     11.00 o 
   5  -8   8      170.61      175.68     27.31 o 
   6  -8   8       16.26       10.92      4.81 o 
   7  -8   8       10.72       11.40      6.91 o 
 -12  -7   8        1.47       18.63      8.69 o 
 -11  -7   8       21.88       40.32      9.08 o 
 -10  -7   8       33.79       21.66     10.97 o 
  -9  -7   8       11.99       15.30      4.85 o 
  -8  -7   8      147.83      163.00     16.85 o 
  -7  -7   8      199.64      170.72     26.39 o 
  -6  -7   8        5.45        0.08      6.65 o 
  -5  -7   8      299.57      327.21     19.38 o 
  -4  -7   8       39.61       32.11      7.25 o 
  -3  -7   8      194.75      175.82     14.97 o 
  -2  -7   8      442.52      417.63     49.46 o 
  -1  -7   8       94.59       94.36     10.32 o 
   0  -7   8       43.60       42.38      8.06 o 
   1  -7   8      127.56      133.16     11.16 o 
   2  -7   8      161.32      140.66     13.63 o 
   3  -7   8       41.36       35.41      6.62 o 
   4  -7   8      199.73      211.06     28.57 o 
   5  -7   8       16.37       23.57      7.45 o 
   6  -7   8        3.93        5.84      6.93 o 
   7  -7   8       30.48       39.38     12.01 o 
 -12  -6   8        0.61       13.14     11.18 o 
 -11  -6   8       13.54        5.13      9.31 o 
 -10  -6   8       11.32       13.48      5.62 o 
  -9  -6   8       10.99       15.23      5.84 o 
  -8  -6   8       21.77       19.77      6.62 o 
  -7  -6   8      195.75      225.48     14.89 o 
  -6  -6   8       81.10       85.18     11.41 o 
  -5  -6   8       78.86       76.38      9.55 o 
  -4  -6   8       11.35       15.68      3.77 o 
  -3  -6   8        0.03       15.35      7.02 o 
  -2  -6   8      133.99      115.84     13.57 o 
  -1  -6   8       88.79       86.16     12.81 o 
   0  -6   8       12.95        2.64      5.15 o 
   1  -6   8      238.58      269.20     16.61 o 
   2  -6   8       19.51       21.84      7.19 o 
   3  -6   8      104.29      114.73     10.88 o 
   4  -6   8      267.52      254.77     39.43 o 
   5  -6   8       63.49       48.68     16.07 o 
   6  -6   8       42.44       51.15      9.27 o 
   7  -6   8       24.97       26.77     11.15 o 
 -12  -5   8        6.95       22.25      7.56 o 
 -11  -5   8       18.10       15.37      6.62 o 
 -10  -5   8       16.41       27.85      6.37 o 
  -9  -5   8       54.27       63.70     11.64 o 
  -8  -5   8       29.08       46.70      9.99 o 
  -7  -5   8       88.35       77.26     12.43 o 
  -6  -5   8       59.54       70.16      9.81 o 
  -5  -5   8      198.82      194.42     16.35 o 
  -4  -5   8      311.87      297.59     19.01 o 
  -3  -5   8      190.29      217.48     11.76 o 
  -2  -5   8      283.80      259.52     23.00 o 
  -1  -5   8       92.62      111.30     12.24 o 
   0  -5   8       56.14       67.85      9.11 o 
   1  -5   8      152.17      159.79     22.32 o 
   2  -5   8      119.09      121.55     11.44 o 
   3  -5   8      188.13      188.83     26.30 o 
   4  -5   8      210.53      206.33     19.17 o 
   5  -5   8      121.86      128.23     28.62 o 
   6  -5   8       20.94       23.13      6.78 o 
   7  -5   8       28.36       33.56      7.46 o 
 -12  -4   8        3.44       31.36      9.42 o 
 -11  -4   8       11.18        7.83      4.76 o 
 -10  -4   8       22.18        9.00      5.99 o 
  -9  -4   8        5.52       -1.81      5.48 o 
  -8  -4   8       40.86       37.84      5.38 o 
  -7  -4   8       32.00       22.75      9.31 o 
  -6  -4   8       12.22       11.79      5.91 o 
  -5  -4   8      196.50      203.73     14.76 o 
  -4  -4   8      285.41      271.22     20.26 o 
  -3  -4   8      303.82      282.90     18.49 o 
  -2  -4   8       27.78       15.57      7.04 o 
  -1  -4   8      172.66      161.70     11.24 o 
   0  -4   8       47.97       42.03      9.68 o 
   1  -4   8      157.58      163.03     21.35 o 
   2  -4   8      248.83      239.75     31.26 o 
   3  -4   8       15.93        5.84      4.69 o 
   4  -4   8       14.54       17.51      4.19 o 
   5  -4   8      242.76      232.57     28.76 o 
   6  -4   8        8.97        8.59      4.86 o 
   7  -4   8       49.81       28.37      7.24 o 
 -12  -3   8       38.46       44.81      8.40 o 
 -11  -3   8        2.14        4.10      6.64 o 
 -10  -3   8       12.03       14.72      5.06 o 
  -9  -3   8       61.38       73.37      8.93 o 
  -8  -3   8       52.17       58.05      7.11 o 
  -7  -3   8      125.03      112.75     10.18 o 
  -6  -3   8     1135.41     1167.41     22.43 o 
  -5  -3   8       44.89       45.52      6.86 o 
  -4  -3   8      145.10      152.87     11.94 o 
  -3  -3   8     1221.12     1209.50     47.73 o 
  -2  -3   8       71.77       72.65     10.03 o 
  -1  -3   8        2.23        9.35      5.20 o 
   0  -3   8      475.87      440.16     27.79 o 
   1  -3   8      180.66      199.22     22.62 o 
   2  -3   8      213.26      197.44     18.76 o 
   3  -3   8      466.22      476.29     31.55 o 
   4  -3   8       14.70       18.58      5.38 o 
   5  -3   8        7.44        9.82      6.96 o 
   6  -3   8      143.36      141.64     31.67 o 
   7  -3   8        6.21       -2.54      9.99 o 
   8  -3   8        9.73       17.71      5.72 o 
 -13  -2   8        7.26        5.07      9.73 o 
 -12  -2   8        0.86        4.79      3.60 o 
 -11  -2   8       12.59        9.60      8.75 o 
 -10  -2   8       26.85       24.08      5.77 o 
  -9  -2   8       12.48        9.34      4.05 o 
  -8  -2   8      119.31      135.26      9.78 o 
  -7  -2   8      158.20      128.36     15.09 o 
  -6  -2   8       51.48       67.54     12.53 o 
  -5  -2   8        1.04        8.88      3.89 o 
  -4  -2   8       50.90       61.13      7.00 o 
  -3  -2   8       32.76       37.47      4.32 o 
  -2  -2   8       47.07       40.88     10.07 o 
  -1  -2   8      270.57      286.55     12.82 o 
   0  -2   8       90.57       87.11     13.09 o 
   1  -2   8      161.00      154.48     13.91 o 
   2  -2   8      384.69      387.31     36.55 o 
   3  -2   8       22.66       36.90      8.07 o 
   4  -2   8       48.71       38.79      6.97 o 
   5  -2   8      248.48      292.48     65.68 o 
   6  -2   8        9.23       32.29     11.75 o 
   7  -2   8       24.10       34.98     12.42 o 
   8  -2   8       49.83       56.34     13.14 o 
 -13  -1   8        6.89       13.45      7.24 o 
 -12  -1   8        2.34        5.27      3.04 o 
 -11  -1   8       28.03       44.00      9.71 o 
 -10  -1   8       38.69       51.21      8.08 o 
  -9  -1   8       39.79       44.97      6.75 o 
  -8  -1   8       75.09       90.37      8.28 o 
  -7  -1   8      138.37      143.10     13.41 o 
  -6  -1   8       14.76       22.66      9.37 o 
  -5  -1   8      429.95      461.22     22.62 o 
  -4  -1   8      384.33      365.28     24.63 o 
  -3  -1   8      400.89      429.70     17.67 o 
  -2  -1   8      290.49      281.58     21.86 o 
  -1  -1   8      253.31      224.98     13.47 o 
   0  -1   8       26.45       25.34      6.40 o 
   1  -1   8      636.66      624.22     29.52 o 
   2  -1   8       99.27      105.54     13.49 o 
   3  -1   8      119.51      113.52     11.32 o 
   4  -1   8      128.76      147.78     22.25 o 
   5  -1   8       86.21       79.86     11.46 o 
   6  -1   8       80.53       84.90     11.07 o 
   7  -1   8       94.87       83.26     15.21 o 
   8  -1   8       28.00       25.05     11.64 o 
 -13   0   8        6.90       10.87      8.07 o 
 -12   0   8        0.99       -2.89      6.33 o 
 -11   0   8       10.46       13.37      5.58 o 
 -10   0   8        4.82        9.48      5.30 o 
  -9   0   8        4.47        4.11      2.83 o 
  -8   0   8        6.88        6.13      3.46 o 
  -7   0   8      382.85      500.29     36.17 o 
  -6   0   8       80.22       71.53      6.17 o 
  -5   0   8      292.77      266.86     16.09 o 
  -4   0   8      170.49      155.49      8.47 o 
  -3   0   8      531.93      527.62     27.12 o 
  -2   0   8      355.83      306.23     18.19 o 
  -1   0   8      367.06      338.90     13.80 o 
   0   0   8        0.74       -1.93      2.69 o 
   1   0   8        1.02        6.14      3.50 o 
   2   0   8       92.40       82.05      9.22 o 
   3   0   8       94.49       97.24     18.09 o 
   4   0   8      389.75      401.63     49.37 o 
   5   0   8        9.27       12.38      7.35 o 
   6   0   8       34.37       47.52      8.54 o 
   7   0   8      100.59      110.74     22.87 o 
   8   0   8        4.42        7.30      8.80 o 
 -13   1   8        6.49       -3.21     10.66 o 
 -12   1   8        1.40        8.74      7.87 o 
 -11   1   8       25.09       10.99      7.00 o 
 -10   1   8       38.54       23.83     15.03 o 
  -9   1   8       35.48       50.90     10.63 o 
  -8   1   8       86.23      113.84     12.94 o 
  -7   1   8      128.29      151.40     11.43 o 
  -6   1   8       22.59       18.59      6.44 o 
  -5   1   8      399.49      454.26     25.57 o 
  -4   1   8      367.42      340.18     12.85 o 
  -3   1   8      407.47      396.41     21.87 o 
  -2   1   8      310.70      298.64     16.10 o 
  -1   1   8      251.92      261.39     12.66 o 
   0   1   8       30.58       38.07      4.91 o 
   1   1   8      559.41      529.86     20.79 o 
   2   1   8       82.63       77.91      8.14 o 
   3   1   8      118.39      123.00      9.44 o 
   4   1   8      128.82      132.61     16.12 o 
   5   1   8       79.06       92.41     13.63 o 
   6   1   8       80.01       83.01     26.21 o 
   7   1   8       92.95      113.59     31.41 o 
   8   1   8       27.79       34.62     11.07 o 
 -12   2   8        0.93       10.74      7.04 o 
 -11   2   8       11.87       16.62      4.53 o 
 -10   2   8       30.23       33.23      8.64 o 
  -9   2   8       12.46       13.39      8.82 o 
  -8   2   8      117.27      133.61     13.58 o 
  -7   2   8      140.28      115.83     12.41 o 
  -6   2   8       49.64       49.32      6.57 o 
  -5   2   8        2.33        5.31      2.70 o 
  -4   2   8       52.73       57.50      6.78 o 
  -3   2   8       36.65       40.93      5.57 o 
  -2   2   8       50.79       47.52      7.63 o 
  -1   2   8      248.69      268.35     15.94 o 
   0   2   8       84.33       84.04      8.85 o 
   1   2   8      166.17      169.24     20.08 o 
   2   2   8      427.64      428.42     16.49 o 
   3   2   8       21.61       24.82      4.61 o 
   4   2   8       42.98       39.71      6.01 o 
   5   2   8      254.46      218.40     38.69 o 
   6   2   8       10.01       15.99      4.61 o 
   7   2   8       28.16       25.64      5.67 o 
 -12   3   8       40.99       46.01     10.97 o 
 -11   3   8        2.12        4.63      4.39 o 
 -10   3   8       13.47       28.28      5.91 o 
  -9   3   8       70.93       61.67     14.65 o 
  -8   3   8       51.16       63.42     11.17 o 
  -7   3   8      121.18      113.97      7.01 o 
  -6   3   8     1110.35     1146.12     21.27 o 
  -5   3   8       44.46       56.95     10.39 o 
  -4   3   8      156.08      143.88     10.03 o 
  -3   3   8     1255.05     1234.61     70.98 o 
  -2   3   8       68.05       71.98      6.28 o 
  -1   3   8        4.09        5.52      6.40 o 
   0   3   8      461.32      448.16     13.56 o 
   1   3   8      186.95      191.94     14.80 o 
   2   3   8      210.19      189.90     18.35 o 
   3   3   8      474.03      449.77     20.14 o 
   4   3   8       15.32       14.28      3.09 o 
   5   3   8        9.33       13.75      4.08 o 
   6   3   8      129.29      152.71     28.26 o 
   7   3   8        7.23        8.44      6.31 o 
 -12   4   8        3.31       20.29      6.47 o 
 -11   4   8       12.26       16.89      6.29 o 
 -10   4   8       22.00       15.60      6.07 o 
  -9   4   8        5.54       18.48      6.69 o 
  -8   4   8       34.31       34.12     16.20 o 
  -7   4   8       38.83       48.06      9.04 o 
  -6   4   8       12.15       13.94      3.19 o 
  -5   4   8      212.72      211.69     20.84 o 
  -4   4   8      267.86      266.98     16.33 o 
  -3   4   8      303.84      301.44     26.72 o 
  -2   4   8       22.08       21.30      5.84 o 
  -1   4   8      185.13      185.30     11.14 o 
   0   4   8       45.57       47.00      7.78 o 
   1   4   8      148.94      143.53     11.31 o 
   2   4   8      214.95      212.03     20.67 o 
   3   4   8       14.06       16.01      5.74 o 
   4   4   8       19.72       15.54      6.01 o 
   5   4   8      246.58      212.08     33.73 o 
   6   4   8        9.02        9.43      3.67 o 
 -12   5   8        6.66       17.71      9.88 o 
 -11   5   8       19.03       17.46      5.04 o 
 -10   5   8       18.93       19.60      5.30 o 
  -9   5   8       58.76       69.75      8.24 o 
  -8   5   8       25.08       33.76      9.00 o 
  -7   5   8       89.49       86.31     10.00 o 
  -6   5   8       47.50       53.14     10.17 o 
  -5   5   8      183.36      178.20     16.28 o 
  -4   5   8      330.78      314.03     15.10 o 
  -3   5   8      188.75      199.88     17.17 o 
  -2   5   8      309.85      292.55     15.73 o 
  -1   5   8       91.80       92.67     10.02 o 
   0   5   8       52.77       64.33      8.89 o 
   1   5   8      179.25      163.97     12.52 o 
   2   5   8      133.45      124.83     12.63 o 
   3   5   8      185.34      208.49     19.69 o 
   4   5   8      214.52      239.03     21.06 o 
   5   5   8      116.12      106.68     14.82 o 
   6   5   8       22.12       21.13      8.77 o 
   7   5   8       24.87       17.39      5.49 o 
 -12   6   8        0.54       -0.69      7.26 o 
 -11   6   8       12.28        8.35      5.90 o 
 -10   6   8       12.75       13.73      3.57 o 
  -9   6   8       11.36       12.10      4.80 o 
  -8   6   8       21.03       14.13      6.95 o 
  -7   6   8      191.82      184.71     22.29 o 
  -6   6   8       76.87       73.01      7.71 o 
  -5   6   8       76.13       58.29      7.09 o 
  -4   6   8        7.63       10.08      5.90 o 
  -3   6   8        0.49       13.77      5.28 o 
  -2   6   8      156.79      149.40     15.41 o 
  -1   6   8       90.89       84.07     11.54 o 
   0   6   8       19.13       15.90      3.91 o 
   1   6   8      237.04      234.33     21.39 o 
   2   6   8       22.15       26.67      5.04 o 
   3   6   8      106.89      112.81     11.85 o 
   4   6   8      265.10      311.43     30.20 o 
   5   6   8       63.53       72.07     10.87 o 
   6   6   8       38.46       50.67      7.75 o 
 -12   7   8        1.79        8.70      5.04 o 
 -11   7   8       21.10       29.50      7.84 o 
 -10   7   8       35.64       24.31      5.17 o 
  -9   7   8       11.74       13.34      3.64 o 
  -8   7   8      147.45      172.48     11.55 o 
  -7   7   8      188.28      181.78     14.87 o 
  -6   7   8        5.26        2.99      3.07 o 
  -5   7   8      296.59      325.94     34.72 o 
  -4   7   8       41.81       42.46      6.37 o 
  -3   7   8      201.00      187.71     16.59 o 
  -2   7   8      432.87      432.57     15.21 o 
  -1   7   8       85.54      101.05     11.58 o 
   0   7   8       50.87       51.87      8.12 o 
   1   7   8       97.61      100.47      9.57 o 
   2   7   8      159.22      170.44     16.42 o 
   3   7   8       37.32       40.38      6.18 o 
   4   7   8      201.83      219.21     27.31 o 
   5   7   8       17.78       14.76     10.32 o 
   6   7   8        1.96       13.22      4.86 o 
   7   7   8       30.98       63.50     15.06 o 
 -12   8   8        2.07       10.05      7.30 o 
 -11   8   8        0.52        6.53      5.20 o 
 -10   8   8       33.51       35.88      6.80 o 
  -9   8   8        1.67       -0.85      4.52 o 
  -8   8   8        3.59        2.47      3.39 o 
  -7   8   8       27.82       33.43      8.26 o 
  -6   8   8       49.17       53.83      7.08 o 
  -5   8   8      204.14      209.05     10.69 o 
  -4   8   8       51.33       52.93      5.94 o 
  -3   8   8       38.43       37.54      5.35 o 
  -2   8   8        7.40        8.56      3.21 o 
  -1   8   8      103.76      112.53     13.24 o 
   0   8   8       71.72       74.26     15.65 o 
   1   8   8       47.89       50.05      7.63 o 
   2   8   8      362.22      408.07     55.85 o 
   3   8   8       27.39       16.84      5.21 o 
   4   8   8       36.98       45.67      7.53 o 
   5   8   8      172.10      182.57     33.16 o 
   6   8   8       16.45       14.38      5.49 o 
   7   8   8        9.59        9.20      5.07 o 
 -11   9   8        4.86       27.98     15.11 o 
 -10   9   8        3.01        6.08      4.63 o 
  -9   9   8       60.09       64.02      9.65 o 
  -8   9   8        2.63       -0.13      6.08 o 
  -7   9   8       23.05       34.56      5.09 o 
  -6   9   8      465.84      440.58     25.13 o 
  -5   9   8       24.19       19.93      4.32 o 
  -4   9   8       34.15       27.64      7.98 o 
  -3   9   8      227.11      213.76     23.86 o 
  -2   9   8      120.37      144.17     18.82 o 
  -1   9   8       45.27       50.40     11.85 o 
   0   9   8      298.84      285.45     46.73 o 
   1   9   8      158.42      171.89     20.35 o 
   2   9   8       27.84       27.72      8.33 o 
   3   9   8      235.79      275.31     17.54 o 
   4   9   8       34.45       35.59      7.44 o 
   5   9   8       13.88       10.54      7.17 o 
   6   9   8       18.71       14.03      3.59 o 
 -11  10   8       15.75       11.18      7.97 o 
 -10  10   8        5.02       12.25      6.07 o 
  -9  10   8       11.67       11.06      4.06 o 
  -8  10   8       17.04       14.52      6.30 o 
  -7  10   8       60.03       43.96      6.78 o 
  -6  10   8        9.35        8.08      5.47 o 
  -5  10   8       26.51       46.06      7.84 o 
  -4  10   8       58.51       55.28     10.10 o 
  -3  10   8       20.38       24.49      6.16 o 
  -2  10   8       16.58       17.81      5.19 o 
  -1  10   8       53.07       49.41      9.84 o 
   0  10   8       27.81       16.95      6.44 o 
   1  10   8      212.96      231.47     37.26 o 
   2  10   8      203.32      188.69     20.96 o 
   3  10   8        6.16       14.28      4.43 o 
   4  10   8       33.16       32.72      5.43 o 
   5  10   8       69.71       75.58     11.10 o 
   6  10   8        9.83       23.17      6.29 o 
 -11  11   8       16.42       16.43     13.48 o 
 -10  11   8        4.03       11.76     18.24 o 
  -9  11   8       18.25       27.16      7.73 o 
  -8  11   8       14.92       12.34      4.98 o 
  -7  11   8       53.10       56.25      8.35 o 
  -6  11   8       30.54       51.87      6.84 o 
  -5  11   8       43.63       36.14     15.76 o 
  -4  11   8       16.16       36.25      8.85 o 
  -3  11   8       55.26       73.67      9.51 o 
  -2  11   8      184.25      178.84     18.63 o 
  -1  11   8      114.21      137.26     14.12 o 
   0  11   8      194.91      218.50     27.11 o 
   1  11   8       81.57       78.09     10.96 o 
   2  11   8       61.04       65.58     10.43 o 
   3  11   8       98.60      123.63     19.90 o 
   4  11   8       44.47       50.42     17.98 o 
   5  11   8        8.42        8.45      5.64 o 
   6  11   8       51.38       52.61     10.60 o 
 -10  12   8        5.82       -4.91      6.30 o 
  -9  12   8        1.96       14.26      9.16 o 
  -8  12   8       12.12        3.89      3.11 o 
  -7  12   8       17.48       19.15      8.27 o 
  -6  12   8        8.88       12.87      7.63 o 
  -5  12   8      117.29      114.05     18.88 o 
  -4  12   8       10.83       19.44      3.58 o 
  -3  12   8       31.56       12.13      7.16 o 
  -2  12   8       48.98       61.14     10.29 o 
  -1  12   8       20.50       19.66      9.94 o 
   0  12   8       57.84       55.66     10.92 o 
   1  12   8       73.83       85.54     12.25 o 
   2  12   8        0.69       -2.94      6.65 o 
   3  12   8       50.55       57.33      8.00 o 
   4  12   8      104.10       98.23     16.33 o 
   5  12   8        2.29       12.98      5.33 o 
 -10  13   8       25.68       23.24      8.44 o 
  -9  13   8        6.59       13.45     13.35 o 
  -8  13   8       28.84       39.59     14.33 o 
  -7  13   8       21.30       17.14      3.73 o 
  -6  13   8        0.16        2.37      7.37 o 
  -5  13   8      104.03      107.00     15.66 o 
  -4  13   8       25.86       18.44      5.94 o 
  -3  13   8       26.37        5.02     16.17 o 
  -2  13   8      143.08      176.96     16.04 o 
  -1  13   8       51.70       69.31     12.13 o 
   0  13   8       26.36       16.22      8.65 o 
   1  13   8       87.21       99.13     15.13 o 
   2  13   8       61.23       64.68     11.24 o 
   3  13   8        2.68       10.28     10.45 o 
   4  13   8        8.84        9.42      5.90 o 
   5  13   8       19.58       15.56     17.57 o 
  -9  14   8        1.05        1.91     12.11 o 
  -8  14   8        6.14       17.96      8.85 o 
  -7  14   8       41.47       35.59      8.53 o 
  -6  14   8        2.05        9.00     10.71 o 
  -5  14   8        0.87       11.67     12.55 o 
  -4  14   8       22.81       15.64      5.80 o 
  -3  14   8       18.51       13.98      7.58 o 
  -2  14   8       22.17        2.56      7.63 o 
  -1  14   8       97.57      112.71     17.75 o 
   0  14   8        7.60       11.98      4.46 o 
   1  14   8        9.17       10.92      6.76 o 
   2  14   8       90.55       90.26     12.57 o 
   3  14   8       18.03       26.65      6.55 o 
   4  14   8        6.28        4.79      5.04 o 
  -8  15   8        6.66        7.04      8.38 o 
  -7  15   8        2.41        3.36     16.35 o 
  -6  15   8       70.37       71.73     22.74 o 
  -5  15   8        0.18        5.78      9.21 o 
  -4  15   8        6.08        8.96      3.84 o 
  -3  15   8       51.57       68.75     22.41 o 
  -2  15   8        2.97       12.37      5.43 o 
  -1  15   8       20.98       25.91     20.65 o 
   0  15   8      135.92      152.44     17.36 o 
   1  15   8       19.06       27.00      7.42 o 
   2  15   8        3.24        4.78      4.76 o 
   3  15   8       23.20       33.74     13.45 o 
   4  15   8        9.64       13.08      6.77 o 
  -7  16   8        5.19       11.75     11.70 o 
  -6  16   8        0.97        8.12      6.21 o 
  -5  16   8       11.86       16.18      7.50 o 
  -4  16   8       46.67       48.60     12.41 o 
  -3  16   8       10.05        6.85      4.71 o 
  -2  16   8       17.87       18.09      4.66 o 
  -1  16   8       18.01       12.30      4.53 o 
   0  16   8       11.15       -5.69      7.35 o 
   1  16   8        2.87       14.17      7.32 o 
   2  16   8       45.40       28.95      6.78 o 
   3  16   8        6.78        1.97      7.38 o 
  -6  17   8       11.04       26.50     11.02 o 
  -5  17   8       17.14       10.76     10.09 o 
  -4  17   8       16.82       11.53      5.41 o 
  -3  17   8       36.17       55.08     36.07 o 
  -2  17   8       19.94        6.98      5.60 o 
  -1  17   8       33.26       16.02      8.01 o 
   0  17   8       35.44       28.71      7.61 o 
   1  17   8        2.91        4.98     10.48 o 
   2  17   8       12.27       20.04      7.01 o 
  -5  18   8       17.60       13.04     13.30 o 
  -4  18   8        4.31        9.42      5.16 o 
  -3  18   8        9.93        4.38      3.53 o 
  -2  18   8       24.41       18.98      7.06 o 
  -1  18   8        0.97        4.21      6.99 o 
   0  18   8       10.00       11.60      8.05 o 
   1  18   8       28.69       17.77     14.77 o 
  -3  19   8        1.32       10.96      6.24 o 
  -2  19   8       24.48       26.74      8.23 o 
  -5 -17   9       13.41       10.06     12.94 o 
  -4 -17   9       10.10       18.79      7.89 o 
  -3 -17   9        3.49        2.57      4.38 o 
  -2 -17   9        9.25       -1.91     11.18 o 
  -1 -17   9       10.44       15.47      6.42 o 
   0 -17   9       10.03       -5.49     11.07 o 
  -7 -16   9        1.18        1.09     15.45 o 
  -6 -16   9        7.53        4.50      4.11 o 
  -5 -16   9       34.05       33.64      8.94 o 
  -4 -16   9        2.18        8.38      7.09 o 
  -3 -16   9       26.28       20.84     19.79 o 
  -2 -16   9       63.81       91.38     15.59 o 
  -1 -16   9        5.64        9.57      8.12 o 
   0 -16   9       10.63       24.84     12.94 o 
   1 -16   9       51.43       50.40     16.09 o 
  -8 -15   9        3.88        4.95      5.77 o 
  -7 -15   9        4.82       -4.89      7.96 o 
  -6 -15   9       18.58       26.22     21.63 o 
  -5 -15   9        1.64        8.00      6.59 o 
  -4 -15   9        4.15        6.91      7.48 o 
  -3 -15   9       27.03       23.11     10.27 o 
  -2 -15   9       17.61       19.10      7.40 o 
  -1 -15   9        6.95        0.83     11.54 o 
   0 -15   9       55.22       47.71     13.20 o 
   1 -15   9        5.10       -0.15      9.50 o 
   2 -15   9        4.08        2.52      4.86 o 
  -8 -14   9       14.96       27.78      8.12 o 
  -7 -14   9       14.72       13.08      6.89 o 
  -6 -14   9        6.94       10.08      6.95 o 
  -5 -14   9       21.12       15.91      7.57 o 
  -4 -14   9       26.77       15.61      6.49 o 
  -3 -14   9       11.28       22.56      9.99 o 
  -2 -14   9       32.47       22.24      4.71 o 
  -1 -14   9       43.59       36.49      7.85 o 
   0 -14   9       24.95       21.78     14.77 o 
   1 -14   9       22.67       16.23      6.76 o 
   2 -14   9       29.15       20.38     11.10 o 
   3 -14   9        4.93       23.34      9.84 o 
  -9 -13   9        9.12       14.97     10.14 o 
  -8 -13   9        3.21       21.98      7.00 o 
  -7 -13   9        5.30       -3.04      7.68 o 
  -6 -13   9       24.46       13.29      6.18 o 
  -5 -13   9        2.52       14.02      9.21 o 
  -4 -13   9        2.91        8.61      6.46 o 
  -3 -13   9       49.45       63.02     11.04 o 
  -2 -13   9       29.27       31.07     12.55 o 
  -1 -13   9        2.37        8.72      3.45 o 
   0 -13   9       38.84       32.18      7.39 o 
   1 -13   9       61.51       42.10     24.79 o 
   2 -13   9       17.70       14.92     22.49 o 
   3 -13   9       28.36       18.30      7.25 o 
   4 -13   9        3.64       14.14      8.04 o 
 -10 -12   9       16.04        1.60     11.49 o 
  -9 -12   9       10.97        3.37      7.74 o 
  -8 -12   9        5.43       14.98     17.00 o 
  -7 -12   9       43.46       37.29     10.21 o 
  -6 -12   9       21.43       23.80      7.06 o 
  -5 -12   9        2.12       31.23     10.49 o 
  -4 -12   9       92.97       86.11     12.22 o 
  -3 -12   9       19.98       18.25      7.13 o 
  -2 -12   9        0.38       -2.97      4.78 o 
  -1 -12   9      200.31      165.99     21.19 o 
   0 -12   9       49.83       51.47      9.65 o 
   1 -12   9        6.48       13.41      8.10 o 
   2 -12   9       64.58       58.42      9.92 o 
   3 -12   9        1.65       10.51      4.84 o 
   4 -12   9        9.42       18.28      6.49 o 
 -10 -11   9        8.21       10.84      8.25 o 
  -9 -11   9        4.99        0.29      7.81 o 
  -8 -11   9       23.53       19.74      6.06 o 
  -7 -11   9       18.57        9.74      5.78 o 
  -6 -11   9       19.03       25.26      6.89 o 
  -5 -11   9       21.91       12.98      5.45 o 
  -4 -11   9        7.33        6.17      4.63 o 
  -3 -11   9        2.24        4.51      5.61 o 
  -2 -11   9       39.26       43.69     10.69 o 
  -1 -11   9       76.20       80.76     10.28 o 
   0 -11   9       39.78       42.90      7.00 o 
   1 -11   9       31.44       22.96      4.87 o 
   2 -11   9       61.32       65.85     10.60 o 
   3 -11   9       27.26       22.37      5.11 o 
   4 -11   9       12.83       15.22     23.47 o 
   5 -11   9        7.54       11.12     10.58 o 
 -10 -10   9        5.98        8.97      5.80 o 
  -9 -10   9        1.30        9.88      6.83 o 
  -8 -10   9       43.60       34.95      8.67 o 
  -7 -10   9       10.49       13.50      7.74 o 
  -6 -10   9       11.34       11.87     13.33 o 
  -5 -10   9      130.98      134.80     21.40 o 
  -4 -10   9       40.15       34.83      8.91 o 
  -3 -10   9      253.17      227.14     32.11 o 
  -2 -10   9       99.34      117.93     11.86 o 
  -1 -10   9       69.26       62.26     10.70 o 
   0 -10   9       49.63       64.38      7.42 o 
   1 -10   9      221.63      224.15     27.48 o 
   2 -10   9        6.31        5.68      6.88 o 
   3 -10   9       74.78       63.36      9.64 o 
   4 -10   9       27.88       30.02      5.33 o 
   5 -10   9        4.63       10.63      7.68 o 
 -11  -9   9        2.50        8.63      6.03 o 
 -10  -9   9        2.20       14.40      7.12 o 
  -9  -9   9       18.26       15.80      8.85 o 
  -8  -9   9        1.70        4.64      5.70 o 
  -7  -9   9       16.47       24.37     11.49 o 
  -6  -9   9       57.38       47.31      7.48 o 
  -5  -9   9       17.16       21.47      7.85 o 
  -4  -9   9       18.59       27.41      9.11 o 
  -3  -9   9       70.65       46.37     14.80 o 
  -2  -9   9       29.94       36.91     19.30 o 
  -1  -9   9       26.87       16.01      9.42 o 
   0  -9   9      161.85      206.25     23.26 o 
   1  -9   9        4.05        6.42      2.97 o 
   2  -9   9       23.05       29.01      7.14 o 
   3  -9   9      112.74      111.15     18.89 o 
   4  -9   9        6.66        7.99      5.90 o 
   5  -9   9        0.41       14.14      5.83 o 
 -11  -8   9       25.43       31.20     10.27 o 
 -10  -8   9        6.50        3.40      7.29 o 
  -9  -8   9       13.06        7.91      4.97 o 
  -8  -8   9       51.46       40.52      9.42 o 
  -7  -8   9       63.89       83.57     10.10 o 
  -6  -8   9       18.48       16.97      7.65 o 
  -5  -8   9       58.92       64.70     10.51 o 
  -4  -8   9       34.30       42.51      9.83 o 
  -3  -8   9       10.68        5.18      5.57 o 
  -2  -8   9      132.59      108.67     11.94 o 
  -1  -8   9      227.18      271.48     25.96 o 
   0  -8   9       97.97       99.51     19.30 o 
   1  -8   9      164.14      162.59     12.82 o 
   2  -8   9       80.60      101.90     18.01 o 
   3  -8   9       38.98       41.75      7.84 o 
   4  -8   9       40.47       53.62      9.78 o 
   5  -8   9       29.99       19.71      8.64 o 
   6  -8   9        8.58       13.79      6.95 o 
 -11  -7   9        2.18        2.15      6.73 o 
 -10  -7   9        2.68        8.93      7.71 o 
  -9  -7   9       22.32       27.76      7.74 o 
  -8  -7   9        1.87       11.02     11.10 o 
  -7  -7   9        0.54        8.35      3.48 o 
  -6  -7   9       99.95       91.85     12.74 o 
  -5  -7   9        2.20        4.43      6.91 o 
  -4  -7   9        8.83       10.51      9.94 o 
  -3  -7   9       57.57       62.74     10.27 o 
  -2  -7   9       50.29       50.46     10.12 o 
  -1  -7   9       38.56       44.14      8.90 o 
   0  -7   9       80.90       79.94     12.63 o 
   1  -7   9       76.67       75.66     12.99 o 
   2  -7   9       55.88       61.65      9.47 o 
   3  -7   9      100.98      100.84     12.69 o 
   4  -7   9       66.03       71.52     13.44 o 
   5  -7   9       25.37       37.23      8.67 o 
   6  -7   9       14.91       22.23     13.69 o 
 -12  -6   9       10.37       16.82      8.54 o 
 -11  -6   9        3.36        2.75      3.95 o 
 -10  -6   9       49.01       40.05      9.68 o 
  -9  -6   9       23.76       22.09      4.69 o 
  -8  -6   9       12.82       10.55      5.81 o 
  -7  -6   9      180.84      167.79     17.16 o 
  -6  -6   9      134.92      113.92     11.32 o 
  -5  -6   9       66.32       71.38     12.83 o 
  -4  -6   9      449.56      489.87     20.07 o 
  -3  -6   9       43.74       47.38      9.75 o 
  -2  -6   9       15.30        3.95      6.77 o 
  -1  -6   9      118.23      125.66     13.89 o 
   0  -6   9       87.12      115.75     10.86 o 
   1  -6   9       16.03        5.59      6.45 o 
   2  -6   9      347.19      343.86     49.44 o 
   3  -6   9       43.66       62.63      8.67 o 
   4  -6   9        3.41        6.78      4.71 o 
   5  -6   9       64.42       83.22     14.19 o 
   6  -6   9        5.16       20.77      4.92 o 
 -12  -5   9        6.17       -0.30     14.36 o 
 -11  -5   9       10.01        5.72      5.87 o 
 -10  -5   9       10.66       11.29      4.06 o 
  -9  -5   9       11.81       25.05      5.35 o 
  -8  -5   9       28.70       32.34      4.82 o 
  -7  -5   9       39.85       37.87      6.21 o 
  -6  -5   9      115.60       99.95      7.67 o 
  -5  -5   9       79.73       75.90      7.98 o 
  -4  -5   9       78.12       91.30     11.71 o 
  -3  -5   9        6.18       12.22      4.19 o 
  -2  -5   9      142.49      140.27     18.60 o 
  -1  -5   9      115.50      120.43     10.26 o 
   0  -5   9      205.69      222.10     15.28 o 
   1  -5   9       39.18       45.19     13.40 o 
   2  -5   9      134.73      152.30     20.34 o 
   3  -5   9      132.12      122.47     18.05 o 
   4  -5   9       64.64       54.84      9.95 o 
   5  -5   9       19.71       39.07     11.85 o 
   6  -5   9       10.47        9.70      7.48 o 
 -12  -4   9        3.59        3.93      4.47 o 
 -11  -4   9       30.95       42.25      6.77 o 
 -10  -4   9        3.71       12.33      4.65 o 
  -9  -4   9       17.35       16.28      5.19 o 
  -8  -4   9      104.16       84.31     12.61 o 
  -7  -4   9        6.93       -1.94      4.30 o 
  -6  -4   9       87.11       87.00     11.89 o 
  -5  -4   9      151.90      162.39      9.14 o 
  -4  -4   9       10.15        7.04      5.86 o 
  -3  -4   9      287.00      308.89     15.41 o 
  -2  -4   9      556.60      625.85     23.57 o 
  -1  -4   9       39.21       39.77      9.40 o 
   0  -4   9       91.21       85.61     15.16 o 
   1  -4   9      232.77      256.92     26.75 o 
   2  -4   9      136.69      120.09     12.41 o 
   3  -4   9      150.55      146.11     20.04 o 
   4  -4   9      133.70      129.35     19.40 o 
   5  -4   9       18.82       15.32      6.21 o 
   6  -4   9       17.35       20.34     10.76 o 
 -12  -3   9        2.58       11.87      5.85 o 
 -11  -3   9        6.47       18.22      8.54 o 
 -10  -3   9        2.07        5.80      3.81 o 
  -9  -3   9       22.49       14.96      4.98 o 
  -8  -3   9        5.18       10.71      5.01 o 
  -7  -3   9       58.17       66.52      8.13 o 
  -6  -3   9      230.76      202.70     33.44 o 
  -5  -3   9       42.21       46.17      6.15 o 
  -4  -3   9        6.28        1.85      3.79 o 
  -3  -3   9      155.53      158.93     16.04 o 
  -2  -3   9       55.88       49.97     13.27 o 
  -1  -3   9        1.13        6.03      5.63 o 
   0  -3   9       43.92       43.87     16.64 o 
   1  -3   9       16.08        6.47      6.52 o 
   2  -3   9        0.13        3.35      6.76 o 
   3  -3   9      190.09      195.56     37.52 o 
   4  -3   9        3.78       14.89      4.04 o 
   5  -3   9        2.17        9.68      7.61 o 
   6  -3   9       42.39       43.94     11.33 o 
   7  -3   9        2.21       -0.52     11.13 o 
 -12  -2   9        4.92       19.23      4.94 o 
 -11  -2   9       20.66       24.52      5.17 o 
 -10  -2   9        2.16       10.20      4.89 o 
  -9  -2   9       14.84       22.67      5.68 o 
  -8  -2   9       55.44       44.86      7.97 o 
  -7  -2   9       25.87       27.72      6.43 o 
  -6  -2   9       56.68       67.38     10.01 o 
  -5  -2   9      401.84      456.77     67.17 o 
  -4  -2   9       38.46       51.39     12.44 o 
  -3  -2   9       12.46        5.86      2.95 o 
  -2  -2   9      307.66      358.04     30.95 o 
  -1  -2   9       80.51       84.44      9.97 o 
   0  -2   9      141.94      150.74     18.30 o 
   1  -2   9      281.29      280.27     26.78 o 
   2  -2   9      183.35      193.80     18.21 o 
   3  -2   9       28.79       34.46      6.25 o 
   4  -2   9      191.33      205.85     15.30 o 
   5  -2   9       41.53       50.23      8.47 o 
   6  -2   9       45.30       14.44      8.90 o 
   7  -2   9       40.96       23.29     11.80 o 
 -12  -1   9       22.30       13.63      4.99 o 
 -11  -1   9        1.43        8.01     14.85 o 
 -10  -1   9       28.72       44.11     10.14 o 
  -9  -1   9       29.89       37.11      8.75 o 
  -8  -1   9       16.49       18.49      3.91 o 
  -7  -1   9       12.02       18.29      6.00 o 
  -6  -1   9      109.57      112.69     10.17 o 
  -5  -1   9       62.72       67.02      8.74 o 
  -4  -1   9       94.54       77.86      6.92 o 
  -3  -1   9      104.57      112.81     16.28 o 
  -2  -1   9      132.30      130.52     17.03 o 
  -1  -1   9       54.34       49.98      8.56 o 
   0  -1   9      167.06      162.78     17.83 o 
   1  -1   9       26.80       26.82      7.94 o 
   2  -1   9       87.95      105.42     13.44 o 
   3  -1   9      124.63      155.28     20.99 o 
   4  -1   9       67.26       69.09     14.08 o 
   5  -1   9       40.46       39.57      7.67 o 
   6  -1   9       21.25       20.70     10.45 o 
   7  -1   9       10.40       21.11      9.37 o 
 -12   0   9        7.08       16.44      7.68 o 
 -11   0   9       12.27        9.44      4.01 o 
 -10   0   9       57.54       85.47     10.46 o 
  -9   0   9       70.12       80.98     12.14 o 
  -8   0   9        0.37        5.69      7.34 o 
  -7   0   9      313.73      329.16     27.90 o 
  -6   0   9        0.76       11.43      5.08 o 
  -5   0   9        7.54        3.91      3.37 o 
  -4   0   9      115.48      104.62      6.64 o 
  -3   0   9     1775.48     1887.53     31.59 o 
  -2   0   9      185.13      205.50     17.77 o 
  -1   0   9      281.46      247.49     14.40 o 
   0   0   9       38.28       30.26     14.41 o 
   1   0   9      154.62      118.68     16.71 o 
   2   0   9      379.99      354.91     43.72 o 
   3   0   9      112.75      115.97     11.60 o 
   4   0   9        3.07       -1.91      4.66 o 
   5   0   9      164.16      176.87     24.33 o 
   6   0   9        3.48        6.05     10.92 o 
   7   0   9        0.04       19.15     14.75 o 
 -12   1   9       21.08       15.27      6.66 o 
 -11   1   9        1.60        5.61      5.89 o 
 -10   1   9       27.50       20.86     13.43 o 
  -9   1   9       32.06       33.28     11.23 o 
  -8   1   9       15.40       10.21      4.44 o 
  -7   1   9       11.52       12.09      4.46 o 
  -6   1   9      114.70      115.20      9.56 o 
  -5   1   9       63.49       81.65      8.19 o 
  -4   1   9      108.18       89.71      9.08 o 
  -3   1   9      130.62      150.54     12.42 o 
  -2   1   9      129.05      133.63     11.25 o 
  -1   1   9       44.76       42.85      6.01 o 
   0   1   9      161.48      147.57     15.85 o 
   1   1   9       25.85       20.89      4.93 o 
   2   1   9       88.67      102.03     14.02 o 
   3   1   9      122.31      143.41     15.09 o 
   4   1   9       69.02       70.52      9.57 o 
   5   1   9       35.14       39.28     10.71 o 
   6   1   9       18.06       24.62      6.10 o 
   7   1   9       12.54       26.75     11.38 o 
 -12   2   9        5.69        5.94      3.77 o 
 -11   2   9       25.44       24.04      9.86 o 
 -10   2   9        1.82        7.49      5.20 o 
  -9   2   9       15.92       26.50      6.96 o 
  -8   2   9       48.46       44.82     10.52 o 
  -7   2   9       23.71       24.86      5.26 o 
  -6   2   9       58.61       56.98      6.93 o 
  -5   2   9      416.64      391.79     14.31 o 
  -4   2   9       39.54       48.25      6.22 o 
  -3   2   9       18.44       15.48      5.95 o 
  -2   2   9      285.78      322.85     19.96 o 
  -1   2   9       82.52       91.33     10.54 o 
   0   2   9      133.46      127.46     13.66 o 
   1   2   9      302.39      290.69     23.81 o 
   2   2   9      177.12      167.26     16.80 o 
   3   2   9       30.47       29.50      7.74 o 
   4   2   9      200.07      246.68     20.75 o 
   5   2   9       37.89       30.46      6.84 o 
   6   2   9       43.99       53.29      8.70 o 
   7   2   9       39.69       86.06     24.01 o 
 -12   3   9        1.97       16.15     11.54 o 
 -11   3   9        6.75       14.39      6.99 o 
 -10   3   9        2.47        7.62      8.56 o 
  -9   3   9       23.13       26.21      7.71 o 
  -8   3   9        3.50        9.91      8.75 o 
  -7   3   9       59.42       68.42     11.76 o 
  -6   3   9      220.93      220.49     20.64 o 
  -5   3   9       45.57       44.09      5.83 o 
  -4   3   9        3.92        5.96      2.89 o 
  -3   3   9      148.57      134.75     17.31 o 
  -2   3   9       48.86       27.43     11.53 o 
  -1   3   9        1.21        3.52      4.26 o 
   0   3   9       41.49       50.78      5.66 o 
   1   3   9       18.62       10.97      5.86 o 
   2   3   9        0.02        7.13      3.67 o 
   3   3   9      195.55      194.21     18.53 o 
   4   3   9        3.42        5.08      4.84 o 
   5   3   9        1.85       15.05      5.59 o 
   6   3   9       51.79       69.80      9.31 o 
 -12   4   9        2.74        2.28     10.97 o 
 -11   4   9       27.78       20.53      6.55 o 
 -10   4   9        2.35        6.37      5.45 o 
  -9   4   9       16.50       10.37      7.92 o 
  -8   4   9      105.31      107.14     16.68 o 
  -7   4   9       10.51        7.58      8.77 o 
  -6   4   9       75.01       70.32      7.71 o 
  -5   4   9      168.84      144.67     11.22 o 
  -4   4   9        6.19       13.75      4.82 o 
  -3   4   9      319.66      320.79     18.42 o 
  -2   4   9      554.17      553.24     26.29 o 
  -1   4   9       46.50       34.96      7.02 o 
   0   4   9       85.42       81.01      6.99 o 
   1   4   9      212.73      237.04     23.79 o 
   2   4   9      128.83      128.41     12.30 o 
   3   4   9      143.52      147.37     14.97 o 
   4   4   9      126.28      130.29     17.33 o 
   5   4   9       16.86       21.40      5.87 o 
   6   4   9       19.00       24.00      7.56 o 
 -12   5   9        6.22       -1.19     11.23 o 
 -11   5   9        9.16        2.22      6.02 o 
 -10   5   9       10.58       17.35      4.86 o 
  -9   5   9       10.36       22.11      4.99 o 
  -8   5   9       30.09       32.90      9.09 o 
  -7   5   9       34.20       13.32      7.58 o 
  -6   5   9      105.79      122.93     11.25 o 
  -5   5   9       73.01       71.33      7.93 o 
  -4   5   9       92.28       78.59      6.70 o 
  -3   5   9       12.34       10.78      3.19 o 
  -2   5   9      147.44      141.38     15.33 o 
  -1   5   9      103.16      102.25      9.47 o 
   0   5   9      204.15      194.07     21.69 o 
   1   5   9       33.91       35.64      5.67 o 
   2   5   9      146.98      150.24     11.08 o 
   3   5   9      133.82      144.11     13.17 o 
   4   5   9       69.11       65.80     14.02 o 
   5   5   9       23.85       37.62      7.46 o 
   6   5   9       11.91       16.04      6.99 o 
 -12   6   9       10.16        0.00     11.90 o 
 -11   6   9        3.47       14.33      9.83 o 
 -10   6   9       50.55       63.61     15.20 o 
  -9   6   9       24.83       25.87      7.94 o 
  -8   6   9       13.00       16.15     15.03 o 
  -7   6   9      167.15      156.33     17.79 o 
  -6   6   9      138.94      135.94     20.53 o 
  -5   6   9       64.53       51.53      6.65 o 
  -4   6   9      478.60      465.01     25.11 o 
  -3   6   9       32.42       37.59      6.68 o 
  -2   6   9       15.50       11.87      3.85 o 
  -1   6   9      110.60       96.52      7.44 o 
   0   6   9       92.91       94.77      9.41 o 
   1   6   9       17.77       12.82      7.91 o 
   2   6   9      344.10      339.80     31.07 o 
   3   6   9       43.96       54.10      9.25 o 
   4   6   9        4.34        6.57      3.57 o 
   5   6   9       64.28       72.24     16.51 o 
   6   6   9        4.35        3.83      7.81 o 
 -11   7   9        2.04        3.70      4.41 o 
 -10   7   9        2.58       15.32      3.35 o 
  -9   7   9       23.75       29.60      5.77 o 
  -8   7   9        1.94        0.93      6.38 o 
  -7   7   9        0.27       -0.67     12.91 o 
  -6   7   9      111.82      127.37     12.38 o 
  -5   7   9        1.16       11.56     10.22 o 
  -4   7   9       11.66       13.35      4.59 o 
  -3   7   9       65.57       71.93      7.76 o 
  -2   7   9       44.76       38.68      7.03 o 
  -1   7   9       40.04       44.14      8.72 o 
   0   7   9       70.07       66.69      9.34 o 
   1   7   9       89.60       76.23      7.94 o 
   2   7   9       52.10       65.57     10.55 o 
   3   7   9      101.15       96.91      8.13 o 
   4   7   9       58.84       65.73     14.23 o 
   5   7   9       23.08       14.97      9.70 o 
   6   7   9       14.87        7.24      6.57 o 
 -11   8   9       26.00       28.78     10.97 o 
 -10   8   9        6.05        6.56      3.23 o 
  -9   8   9       13.70       14.68      5.89 o 
  -8   8   9       50.34       31.56      5.44 o 
  -7   8   9       61.63       88.55     11.95 o 
  -6   8   9       20.01        8.51      5.27 o 
  -5   8   9       65.88       67.69      9.33 o 
  -4   8   9       36.86       36.21      4.99 o 
  -3   8   9       16.59        2.65      3.74 o 
  -2   8   9      126.97      108.77      9.50 o 
  -1   8   9      216.94      241.87     14.65 o 
   0   8   9       90.38       92.55      8.90 o 
   1   8   9      179.50      196.60     13.02 o 
   2   8   9       78.44       94.70     13.31 o 
   3   8   9       41.04       44.39      8.50 o 
   4   8   9       37.16       56.87      8.65 o 
   5   8   9       30.80       28.59      5.96 o 
   6   8   9        9.67       13.71      6.73 o 
 -11   9   9        2.83       24.84     14.39 o 
 -10   9   9        1.98       10.09     25.98 o 
  -9   9   9       16.95       15.14      8.30 o 
  -8   9   9        1.57        9.50      3.43 o 
  -7   9   9       17.88       19.27      5.32 o 
  -6   9   9       48.43       58.29      8.02 o 
  -5   9   9       18.34       18.14      4.96 o 
  -4   9   9       22.64       27.45     11.31 o 
  -3   9   9       67.10       81.94     10.98 o 
  -2   9   9       27.02       20.07      6.28 o 
  -1   9   9       23.20       32.56     12.26 o 
   0   9   9      164.84      162.29     18.06 o 
   1   9   9        4.99       12.82      7.22 o 
   2   9   9       22.04       22.17      6.71 o 
   3   9   9      114.06      121.17     17.36 o 
   4   9   9        6.33        7.24      6.13 o 
   5   9   9        0.73       -1.15      6.68 o 
 -10  10   9        5.07       16.51      9.21 o 
  -9  10   9        1.50        9.63      4.84 o 
  -8  10   9       46.42       48.82     13.40 o 
  -7  10   9        9.33       14.27      6.87 o 
  -6  10   9       13.99       15.58      8.69 o 
  -5  10   9      132.17      167.10     13.51 o 
  -4  10   9       46.78       40.49      7.15 o 
  -3  10   9      236.10      219.18     17.68 o 
  -2  10   9      101.03       97.15     21.09 o 
  -1  10   9       61.81       80.20     11.08 o 
   0  10   9       61.39       50.10     10.69 o 
   1  10   9      221.28      228.94     28.14 o 
   2  10   9        4.96        4.79      3.31 o 
   3  10   9       69.82       84.09     10.99 o 
   4  10   9       24.05       44.71     12.99 o 
   5  10   9        3.70        2.36      7.79 o 
 -10  11   9        8.44        7.66     12.68 o 
  -9  11   9        5.30       11.33      7.56 o 
  -8  11   9       24.08       23.52      7.79 o 
  -7  11   9       16.19       18.47      6.90 o 
  -6  11   9       20.57       15.08      6.42 o 
  -5  11   9       21.16       19.31      5.66 o 
  -4  11   9        6.69        3.19      7.53 o 
  -3  11   9        1.45        8.98      4.45 o 
  -2  11   9       41.68       45.14      7.57 o 
  -1  11   9       81.71       78.21     13.51 o 
   0  11   9       43.24       48.10     10.33 o 
   1  11   9       32.56       25.46     12.52 o 
   2  11   9       60.35       59.13      9.28 o 
   3  11   9       25.82       26.54      7.00 o 
   4  11   9       11.89       30.24      7.85 o 
   5  11   9        9.97        9.25      4.04 o 
 -10  12   9       17.06        6.37      7.61 o 
  -9  12   9       11.25       12.26      8.23 o 
  -8  12   9        4.96       15.01      6.37 o 
  -7  12   9       42.00       35.05     12.17 o 
  -6  12   9       21.77       18.17      6.36 o 
  -5  12   9        1.67        1.43      7.14 o 
  -4  12   9       93.60       87.63     15.89 o 
  -3  12   9       24.68       18.89      4.71 o 
  -2  12   9        0.19        2.30      5.46 o 
  -1  12   9      199.93      199.92     29.89 o 
   0  12   9       52.28       57.28     18.50 o 
   1  12   9        5.90        7.33      3.32 o 
   2  12   9       62.65       46.60      8.05 o 
   3  12   9        1.92       14.53      4.52 o 
   4  12   9       11.07       10.04      4.92 o 
  -9  13   9        9.87        8.75     12.99 o 
  -8  13   9        2.74      -10.76     10.76 o 
  -7  13   9        6.02        8.50      7.74 o 
  -6  13   9       23.33        8.30      9.65 o 
  -5  13   9        3.50       10.95      5.87 o 
  -4  13   9        3.01        6.92      5.82 o 
  -3  13   9       53.98       90.02     10.59 o 
  -2  13   9       27.98       32.18      6.76 o 
  -1  13   9        3.37        6.97      4.46 o 
   0  13   9       37.89       34.87      7.08 o 
   1  13   9       63.57       46.32      9.97 o 
   2  13   9       14.75       10.40      5.02 o 
   3  13   9       23.25       32.53      9.47 o 
   4  13   9        1.65       18.60      8.06 o 
  -8  14   9       14.82       22.87     11.64 o 
  -7  14   9       15.75       15.03      9.08 o 
  -6  14   9        8.33       11.67      4.32 o 
  -5  14   9       22.24       16.08      5.28 o 
  -4  14   9       23.45       35.66     10.66 o 
  -3  14   9        9.96        5.64      6.44 o 
  -2  14   9       30.65       32.77      9.61 o 
  -1  14   9       49.54       54.25      9.94 o 
   0  14   9       22.62       37.47      9.68 o 
   1  14   9       26.81       21.63      6.48 o 
   2  14   9       25.87        7.92      5.90 o 
   3  14   9        3.44        0.28      5.62 o 
  -8  15   9        4.16       -1.29     12.16 o 
  -7  15   9        5.27       -2.07     11.18 o 
  -6  15   9       17.41       12.11      5.09 o 
  -5  15   9        2.22        7.24      5.09 o 
  -4  15   9        3.88       14.31      7.71 o 
  -3  15   9       24.65       18.07     16.12 o 
  -2  15   9       16.90       24.64      9.28 o 
  -1  15   9        6.73       10.37      8.46 o 
   0  15   9       57.81       52.22     12.46 o 
   1  15   9        5.50       15.92     17.39 o 
   2  15   9        3.02        6.15      7.35 o 
  -7  16   9        1.19      -11.54     11.54 o 
  -6  16   9        6.00        2.02      8.64 o 
  -5  16   9       36.38       32.21      8.29 o 
  -4  16   9        1.73        6.28     15.03 o 
  -3  16   9       28.13       34.33      8.86 o 
  -2  16   9       62.66       68.41     11.77 o 
  -1  16   9        5.45       10.32      5.25 o 
   0  16   9       10.42        6.18      5.24 o 
   1  16   9       45.06       60.78     12.84 o 
  -5  17   9       13.05       13.61      9.00 o 
  -4  17   9       10.20        1.05      5.31 o 
  -3  17   9        4.33       10.94      9.83 o 
  -2  17   9       10.40       16.41      6.39 o 
  -1  17   9       10.25        5.27      5.88 o 
   0  17   9       10.70        5.74     11.33 o 
  -5 -16  10        1.70       13.66     10.30 o 
  -4 -16  10       16.41        4.64      7.58 o 
  -3 -16  10        7.27       -0.31     11.85 o 
  -2 -16  10        6.18       17.44     10.76 o 
  -6 -15  10       10.74       14.26      6.78 o 
  -5 -15  10        4.19        2.44      8.02 o 
  -4 -15  10       51.52       55.25     15.01 o 
  -3 -15  10        0.96        6.37      8.80 o 
  -2 -15  10       25.96       14.34      8.36 o 
  -1 -15  10       13.05       13.51     12.47 o 
   0 -15  10        1.88        2.54     10.87 o 
  -7 -14  10       10.10        7.34      7.35 o 
  -6 -14  10       11.62       -0.62     15.32 o 
  -5 -14  10       19.26       14.47      8.09 o 
  -4 -14  10        2.86       15.50     10.97 o 
  -3 -14  10       12.39       15.63      8.94 o 
  -2 -14  10       50.85       43.66     11.38 o 
  -1 -14  10        6.37       11.85      8.38 o 
   0 -14  10        0.73       -8.64     10.92 o 
   1 -14  10       15.47       29.13     14.75 o 
  -8 -13  10        3.01        8.60      7.46 o 
  -7 -13  10        7.72        7.21      9.11 o 
  -6 -13  10       13.31       38.77     11.84 o 
  -5 -13  10        4.23        5.18      5.11 o 
  -4 -13  10        1.16        5.60      5.93 o 
  -3 -13  10       98.12       91.13     13.69 o 
  -2 -13  10       48.26       73.69     17.54 o 
  -1 -13  10        8.79       19.02      8.46 o 
   0 -13  10       65.25       64.43     15.68 o 
   1 -13  10        7.44        9.82      5.15 o 
   2 -13  10        2.28        3.72      4.69 o 
  -9 -12  10        1.83        9.12      6.83 o 
  -8 -12  10        2.89       12.88      6.38 o 
  -7 -12  10       12.37       23.49      5.26 o 
  -6 -12  10        1.10       -2.77      7.52 o 
  -5 -12  10       18.33       18.12      7.50 o 
  -4 -12  10        3.90        1.64      9.52 o 
  -3 -12  10        4.51        2.14      5.01 o 
  -2 -12  10       31.25       21.98     19.98 o 
  -1 -12  10       42.98       42.32      7.50 o 
   0 -12  10       14.34        3.42      8.01 o 
   1 -12  10       13.36        4.68      9.52 o 
   2 -12  10       36.81       43.47      6.89 o 
   3 -12  10        2.49        7.47      7.97 o 
  -9 -11  10       10.25        7.27     12.42 o 
  -8 -11  10        7.16       10.62      5.92 o 
  -7 -11  10        7.46        2.54      7.82 o 
  -6 -11  10       35.74       39.83     10.44 o 
  -5 -11  10       22.56       11.31      8.93 o 
  -4 -11  10       17.61        9.18     12.47 o 
  -3 -11  10       32.44       27.56      9.16 o 
  -2 -11  10       70.03       66.20     11.25 o 
  -1 -11  10       17.64       16.23      5.28 o 
   0 -11  10       79.10       82.35     10.28 o 
   1 -11  10        7.78        8.18      5.08 o 
   2 -11  10       12.24        9.80      6.31 o 
   3 -11  10       17.30       17.65      6.23 o 
 -10 -10  10        2.35       14.98      7.63 o 
  -9 -10  10        0.57       20.49     12.11 o 
  -8 -10  10        6.59       12.25      7.44 o 
  -7 -10  10       29.31       27.48     13.20 o 
  -6 -10  10        2.00        6.00      7.87 o 
  -5 -10  10        5.01        4.64      7.38 o 
  -4 -10  10       70.70       80.14     12.84 o 
  -3 -10  10       49.39       63.98     10.51 o 
  -2 -10  10       55.31       46.77      8.10 o 
  -1 -10  10       23.76        8.50      4.58 o 
   0 -10  10       48.40       61.22      8.07 o 
   1 -10  10       26.39       28.51      6.35 o 
   2 -10  10       41.85       66.53     14.09 o 
   3 -10  10        1.30        6.45      4.75 o 
   4 -10  10        4.56        4.29      8.02 o 
 -10  -9  10       17.44       11.19      7.73 o 
  -9  -9  10        0.85        7.04     10.09 o 
  -8  -9  10        4.36       20.18     10.07 o 
  -7  -9  10       44.97       44.64      8.69 o 
  -6  -9  10        3.87       21.02      8.19 o 
  -5  -9  10       27.75       13.68      5.21 o 
  -4  -9  10       47.30       54.32      8.81 o 
  -3  -9  10       26.13       15.50      7.45 o 
  -2  -9  10       82.50       85.69      9.44 o 
  -1  -9  10      207.66      209.48     14.89 o 
   0  -9  10       22.31       32.50      8.33 o 
   1  -9  10       66.98       69.54      9.47 o 
   2  -9  10       23.18       26.74      6.00 o 
   3  -9  10        1.02       16.64      5.94 o 
   4  -9  10       52.35       34.58      8.37 o 
 -11  -8  10        7.46       -0.67     11.54 o 
 -10  -8  10        7.41        3.76      7.01 o 
  -9  -8  10        3.37        9.68      8.95 o 
  -8  -8  10       19.63       18.93     10.22 o 
  -7  -8  10        6.75       -6.29      9.91 o 
  -6  -8  10        7.91       16.47      6.00 o 
  -5  -8  10       25.21       31.45      9.21 o 
  -4  -8  10        4.49        2.55      7.10 o 
  -3  -8  10       69.36       60.78      7.68 o 
  -2  -8  10      113.17       87.88     13.94 o 
  -1  -8  10        5.53        5.23      6.72 o 
   0  -8  10        8.78        7.79      5.40 o 
   1  -8  10      128.19      135.24     12.06 o 
   2  -8  10       22.52       12.39      4.76 o 
   3  -8  10        8.53       19.93      5.83 o 
   4  -8  10       33.23       48.14     12.14 o 
 -11  -7  10        0.86       32.76     16.77 o 
 -10  -7  10        3.45        8.47      6.89 o 
  -9  -7  10       24.53       20.70      8.85 o 
  -8  -7  10       20.19       16.09      6.97 o 
  -7  -7  10        4.17        5.65      6.60 o 
  -6  -7  10       41.07       49.28     20.65 o 
  -5  -7  10       11.69        3.54      6.70 o 
  -4  -7  10        7.35       11.91      5.86 o 
  -3  -7  10      277.28      322.21     28.46 o 
  -2  -7  10       14.34       15.42     14.98 o 
  -1  -7  10       80.69       78.45     17.83 o 
   0  -7  10      124.46      145.59     18.81 o 
   1  -7  10       58.05      106.45     15.21 o 
   2  -7  10       44.58       28.30      6.29 o 
   3  -7  10      131.98      112.09     46.21 o 
   4  -7  10        0.16        3.31     12.16 o 
   5  -7  10       11.52        8.79     18.24 o 
 -11  -6  10        7.92        1.03      5.41 o 
 -10  -6  10        5.57       12.30      4.23 o 
  -9  -6  10        1.67        7.82      4.62 o 
  -8  -6  10       24.33       28.28      7.74 o 
  -7  -6  10        1.59        0.53      2.87 o 
  -6  -6  10        0.60       -4.71      6.20 o 
  -5  -6  10       69.99       75.67     10.24 o 
  -4  -6  10       16.02       10.15      6.31 o 
  -3  -6  10       81.97       80.35     11.10 o 
  -2  -6  10       27.42       35.42      7.26 o 
  -1  -6  10      168.20      172.96     18.86 o 
   0  -6  10       17.96       20.56      8.80 o 
   1  -6  10       37.35       64.81     16.79 o 
   2  -6  10       46.88       24.63      6.42 o 
   3  -6  10        5.59        6.82      4.84 o 
   4  -6  10        8.47       37.73     12.11 o 
   5  -6  10       39.07       33.87     16.48 o 
 -11  -5  10        2.27        7.67      5.25 o 
 -10  -5  10        2.87        9.26      3.06 o 
  -9  -5  10       19.55       23.88      4.91 o 
  -8  -5  10       24.11       21.92      6.35 o 
  -7  -5  10       19.07       26.25     13.14 o 
  -6  -5  10      126.92      104.17     12.23 o 
  -5  -5  10       22.71       18.33      6.05 o 
  -4  -5  10       56.19       43.71      9.01 o 
  -3  -5  10       10.43       13.41      6.37 o 
  -2  -5  10       73.58       69.21     10.46 o 
  -1  -5  10      123.40      130.92     16.84 o 
   0  -5  10      232.79      238.70     19.05 o 
   1  -5  10       21.57       35.09      6.39 o 
   2  -5  10       50.19       55.99     10.68 o 
   3  -5  10       92.13       95.96     20.18 o 
   4  -5  10       13.78       15.47      8.12 o 
   5  -5  10       10.70       18.63      4.76 o 
 -11  -4  10        1.88        7.30      4.22 o 
 -10  -4  10       10.59       13.92      3.76 o 
  -9  -4  10        4.30       12.83      3.97 o 
  -8  -4  10       32.06       31.28      5.29 o 
  -7  -4  10       53.23       60.90      6.72 o 
  -6  -4  10        6.43       10.27      3.31 o 
  -5  -4  10       31.32       26.48      7.65 o 
  -4  -4  10      162.54      195.30     18.56 o 
  -3  -4  10       24.42       22.97      8.51 o 
  -2  -4  10      119.68      129.05     14.95 o 
  -1  -4  10       10.72       12.23      4.95 o 
   0  -4  10       18.78       22.89      6.12 o 
   1  -4  10       85.38       92.01     11.04 o 
   2  -4  10       73.87       70.88     14.44 o 
   3  -4  10       36.82       31.41      8.75 o 
   4  -4  10       19.61       36.90     14.54 o 
   5  -4  10        0.39        2.90      5.90 o 
 -12  -3  10        2.75        5.28      6.16 o 
 -11  -3  10       23.15        9.48     15.32 o 
 -10  -3  10       29.26       29.01     13.35 o 
  -9  -3  10        1.55       12.15      5.75 o 
  -8  -3  10       46.19       46.64      8.55 o 
  -7  -3  10       52.14       47.91      7.56 o 
  -6  -3  10        8.57       10.92      9.19 o 
  -5  -3  10       33.35       24.27     15.84 o 
  -4  -3  10      512.32      540.66     20.05 o 
  -3  -3  10       70.86       60.64     10.76 o 
  -2  -3  10       53.56       57.17     11.05 o 
  -1  -3  10      136.07      143.87     27.08 o 
   0  -3  10       38.51       45.46     19.28 o 
   1  -3  10      227.47      227.36     20.14 o 
   2  -3  10      138.14      151.70     21.48 o 
   3  -3  10        5.11        1.18      5.90 o 
   4  -3  10       66.72       71.27      9.64 o 
   5  -3  10       25.41       14.54      7.09 o 
 -12  -2  10        2.04        4.12      6.76 o 
 -11  -2  10        9.91       11.82     15.01 o 
 -10  -2  10        2.88       18.30      6.51 o 
  -9  -2  10       14.42       25.45      5.81 o 
  -8  -2  10       63.85       65.89      8.16 o 
  -7  -2  10       65.85       69.27      7.84 o 
  -6  -2  10        6.47       14.28      4.53 o 
  -5  -2  10       14.93       17.34      3.40 o 
  -4  -2  10        4.49       21.38      8.65 o 
  -3  -2  10       30.80       23.05     10.89 o 
  -2  -2  10      230.45      229.07     30.73 o 
  -1  -2  10      249.52      221.11     23.89 o 
   0  -2  10       16.65       20.26      8.75 o 
   1  -2  10       25.59       23.93      8.54 o 
   2  -2  10       12.13       15.47      8.05 o 
   3  -2  10       19.38       16.09      6.04 o 
   4  -2  10       78.86       67.07     12.94 o 
   5  -2  10        2.77       19.82     11.70 o 
   6  -2  10        1.06        7.24      8.44 o 
 -12  -1  10        5.46       18.55      7.61 o 
 -11  -1  10        4.31        8.87     14.70 o 
 -10  -1  10        0.37        9.41      7.84 o 
  -9  -1  10       47.19       59.19      9.40 o 
  -8  -1  10       11.35       17.35      7.55 o 
  -7  -1  10       17.31       19.59      4.39 o 
  -6  -1  10       96.22       87.76     10.37 o 
  -5  -1  10       32.28       30.76      5.50 o 
  -4  -1  10       21.99       23.72      4.41 o 
  -3  -1  10       95.09       88.65     10.12 o 
  -2  -1  10       91.25      116.15     16.46 o 
  -1  -1  10       18.10       33.09      6.52 o 
   0  -1  10      256.18      256.01     20.39 o 
   1  -1  10       30.73       31.58      6.35 o 
   2  -1  10      151.58      171.57     22.66 o 
   3  -1  10      203.77      202.39     21.90 o 
   4  -1  10        3.18        3.35      4.59 o 
   5  -1  10       26.46       16.97     12.16 o 
   6  -1  10       36.27       20.75     11.54 o 
 -12   0  10        4.12       11.82      7.21 o 
 -11   0  10       21.09       14.54      6.45 o 
 -10   0  10        5.64        6.27      6.47 o 
  -9   0  10        1.54       13.73      6.70 o 
  -8   0  10       24.17       31.93      5.79 o 
  -7   0  10       41.02       29.18      7.64 o 
  -6   0  10        9.62        6.80      4.53 o 
  -5   0  10      147.53      146.40     14.86 o 
  -4   0  10       63.93       51.57      6.27 o 
  -3   0  10        0.15       -2.95      3.63 o 
  -2   0  10       30.28       26.32      7.40 o 
  -1   0  10      140.90      150.43     13.09 o 
   0   0  10       14.23       19.64      7.05 o 
   1   0  10       17.19       20.96      6.04 o 
   2   0  10       61.35       73.72      9.05 o 
   3   0  10       15.01       20.52      5.82 o 
   4   0  10        9.84       12.56     10.25 o 
   5   0  10       45.45       46.16      9.37 o 
   6   0  10        0.13       -6.16     11.13 o 
 -12   1  10        5.70        6.71      5.17 o 
 -11   1  10        3.32        7.25     12.37 o 
 -10   1  10        0.51       13.82      4.66 o 
  -9   1  10       44.21       42.05      9.03 o 
  -8   1  10       12.67        8.38      4.00 o 
  -7   1  10       14.16       23.60      8.16 o 
  -6   1  10       94.42      110.60     18.59 o 
  -5   1  10       30.18       32.01      6.12 o 
  -4   1  10       24.60       18.81      8.29 o 
  -3   1  10       80.26       77.45      8.34 o 
  -2   1  10       80.94       86.27      9.94 o 
  -1   1  10       13.12       22.44      8.25 o 
   0   1  10      264.45      271.71     30.30 o 
   1   1  10       35.21       31.68     11.59 o 
   2   1  10      154.60      169.35     18.60 o 
   3   1  10      193.98      208.13     30.40 o 
   4   1  10        1.48        4.01      3.68 o 
   5   1  10       25.57       23.85      9.52 o 
 -12   2  10        2.50       16.41      9.52 o 
 -11   2  10        8.67        7.59      7.12 o 
 -10   2  10        2.01       17.47      7.58 o 
  -9   2  10       14.57       18.71      8.69 o 
  -8   2  10       64.29       80.65     11.98 o 
  -7   2  10       67.76       54.17      7.10 o 
  -6   2  10        5.42        7.88      3.37 o 
  -5   2  10        9.36        5.27      3.90 o 
  -4   2  10        5.90        4.98      9.08 o 
  -3   2  10       29.67       20.38      4.66 o 
  -2   2  10      244.12      235.98     11.73 o 
  -1   2  10      237.86      191.50     20.58 o 
   0   2  10       17.03       22.75      6.21 o 
   1   2  10       30.62       45.72      9.96 o 
   2   2  10       17.87       22.15      7.57 o 
   3   2  10       18.45       21.03      6.30 o 
   4   2  10       83.34       94.61     10.14 o 
   5   2  10        1.24        7.62      3.99 o 
   6   2  10        1.35       18.37     15.37 o 
 -11   3  10       23.02       22.14      9.01 o 
 -10   3  10       28.74       26.98     10.89 o 
  -9   3  10        1.46        5.44      6.41 o 
  -8   3  10       42.75       36.06     16.90 o 
  -7   3  10       56.14       48.51     18.60 o 
  -6   3  10        8.47       10.20      5.18 o 
  -5   3  10       39.09       30.16      5.85 o 
  -4   3  10      517.13      498.37     17.42 o 
  -3   3  10       73.49       70.93     10.12 o 
  -2   3  10       67.55       69.64     11.63 o 
  -1   3  10      125.65      124.50     10.48 o 
   0   3  10       36.69       43.05      5.44 o 
   1   3  10      218.06      217.65     31.83 o 
   2   3  10      139.67      120.89     16.67 o 
   3   3  10        4.76        5.56      3.46 o 
   4   3  10       69.06       79.66     12.76 o 
   5   3  10       29.73       33.40      8.98 o 
 -11   4  10        1.55       13.81      6.08 o 
 -10   4  10       11.85       14.39      6.77 o 
  -9   4  10        4.30       23.08      5.41 o 
  -8   4  10       29.20       15.85      9.24 o 
  -7   4  10       48.34       57.43     11.80 o 
  -6   4  10        7.84       18.16      3.52 o 
  -5   4  10       37.01       37.42      6.08 o 
  -4   4  10      159.87      173.91     15.35 o 
  -3   4  10       27.19       24.38      5.45 o 
  -2   4  10      106.09      106.05      7.82 o 
  -1   4  10        9.90       14.87      3.75 o 
   0   4  10       21.55       26.92      4.04 o 
   1   4  10       88.20       79.90     10.44 o 
   2   4  10       82.39       74.38     12.58 o 
   3   4  10       36.72       48.60      8.28 o 
   4   4  10       14.78       16.18      6.83 o 
   5   4  10        1.24       14.58      5.66 o 
 -11   5  10        2.26        3.45      6.65 o 
 -10   5  10        2.67        8.96      5.18 o 
  -9   5  10       21.35       18.03      5.20 o 
  -8   5  10       23.14       14.25      7.29 o 
  -7   5  10       17.64       13.95     18.89 o 
  -6   5  10      132.33      136.80     22.72 o 
  -5   5  10       27.55       32.10      5.10 o 
  -4   5  10       66.50       49.57      6.26 o 
  -3   5  10       14.94        9.51      3.47 o 
  -2   5  10       72.22       70.77      7.68 o 
  -1   5  10      119.02      126.06     11.35 o 
   0   5  10      222.22      222.11     21.19 o 
   1   5  10       19.95       30.09      5.12 o 
   2   5  10       52.26       60.11     11.37 o 
   3   5  10       94.69      103.31     12.82 o 
   4   5  10       11.89       13.52      5.05 o 
   5   5  10        7.32       13.84      5.76 o 
 -11   6  10        8.40        8.64      9.42 o 
 -10   6  10        5.45        8.40      4.55 o 
  -9   6  10        1.46        0.12      6.44 o 
  -8   6  10       23.21       29.98      7.84 o 
  -7   6  10        1.29        4.14      3.25 o 
  -6   6  10        0.49        4.78      5.28 o 
  -5   6  10       72.79       86.22      9.24 o 
  -4   6  10       12.60        6.47      3.56 o 
  -3   6  10       81.77       59.55      7.61 o 
  -2   6  10       29.06       33.98      5.43 o 
  -1   6  10      160.38      140.58     15.06 o 
   0   6  10       16.03       24.78      4.50 o 
   1   6  10       40.78       54.24      8.81 o 
   2   6  10       50.16       54.89      7.37 o 
   3   6  10        7.29       16.25      5.95 o 
   4   6  10       12.01        9.52      4.98 o 
   5   6  10       40.65       64.43     14.08 o 
 -11   7  10        0.55       10.35      8.02 o 
 -10   7  10        2.79       24.52      8.80 o 
  -9   7  10       22.75       19.74      4.95 o 
  -8   7  10       22.04       27.08      8.02 o 
  -7   7  10        3.97       12.36      5.03 o 
  -6   7  10       39.38       42.98     15.86 o 
  -5   7  10       11.85        7.86      6.62 o 
  -4   7  10       10.83       14.44      3.73 o 
  -3   7  10      277.03      262.85     19.42 o 
  -2   7  10       10.32        7.59      4.18 o 
  -1   7  10       78.37       75.45      9.25 o 
   0   7  10      127.44      129.58     15.14 o 
   1   7  10       56.03       66.42     10.02 o 
   2   7  10       42.80       31.67      5.35 o 
   3   7  10      124.96      130.16     12.41 o 
   4   7  10        0.02       -0.16     10.92 o 
   5   7  10       10.02       23.70     17.39 o 
 -10   8  10        7.12       26.75      8.12 o 
  -9   8  10        3.28       -0.86      6.21 o 
  -8   8  10       20.10       21.11      9.11 o 
  -7   8  10        7.86        3.04      4.96 o 
  -6   8  10        8.44        6.06      9.96 o 
  -5   8  10       25.49       11.44     13.14 o 
  -4   8  10        5.06        9.69      4.05 o 
  -3   8  10       66.32       57.85      7.27 o 
  -2   8  10      106.75      103.42      9.85 o 
  -1   8  10        3.97       12.85      3.76 o 
   0   8  10        9.08        9.07      3.26 o 
   1   8  10      135.30      138.15     18.95 o 
   2   8  10       22.67       18.62      3.85 o 
   3   8  10        8.78        0.23      6.25 o 
   4   8  10       29.89       38.14     18.53 o 
 -10   9  10       18.45       13.09      6.16 o 
  -9   9  10        1.00       10.56      5.76 o 
  -8   9  10        3.36       13.01      4.19 o 
  -7   9  10       46.37       59.77     23.96 o 
  -6   9  10        3.70        5.48      6.39 o 
  -5   9  10       32.19       29.75      6.17 o 
  -4   9  10       40.66       38.95     15.14 o 
  -3   9  10       28.39       23.18      5.15 o 
  -2   9  10       75.70       75.87     10.75 o 
  -1   9  10      219.27      196.52     23.42 o 
   0   9  10       21.38       23.34      8.72 o 
   1   9  10       71.36       71.37     15.91 o 
   2   9  10       21.46       14.88      6.17 o 
   3   9  10        1.08        4.31      4.18 o 
   4   9  10       53.45       52.73     10.35 o 
 -10  10  10        2.86       10.71      7.30 o 
  -9  10  10        0.85        6.34      9.34 o 
  -8  10  10        5.92       -2.61      6.34 o 
  -7  10  10       30.12       25.82      8.54 o 
  -6  10  10        2.05       15.10      5.66 o 
  -5  10  10        3.95       11.23      2.90 o 
  -4  10  10       67.21       78.63     12.22 o 
  -3  10  10       53.06       51.15     12.06 o 
  -2  10  10       54.17       39.17      7.92 o 
  -1  10  10       28.38       30.20      8.32 o 
   0  10  10       49.14       30.74      8.95 o 
   1  10  10       26.22        9.57      7.45 o 
   2  10  10       43.77       48.67      8.72 o 
   3  10  10        0.47        1.78      7.27 o 
   4  10  10        2.76        7.09      4.92 o 
  -9  11  10       11.29       19.77      8.75 o 
  -8  11  10        6.81        4.86      7.19 o 
  -7  11  10        7.97        8.05      6.55 o 
  -6  11  10       34.48       28.93      7.80 o 
  -5  11  10       23.71       18.51      6.20 o 
  -4  11  10       20.56       14.36      5.26 o 
  -3  11  10       38.38       28.53     11.80 o 
  -2  11  10       66.66       70.51     11.64 o 
  -1  11  10       16.93       30.83      6.60 o 
   0  11  10       73.12       59.08     10.00 o 
   1  11  10        9.05       12.73      5.64 o 
   2  11  10       10.77        2.76      7.37 o 
   3  11  10       16.05       18.62      7.48 o 
  -9  12  10        1.50       15.94      7.04 o 
  -8  12  10        3.30        3.68      4.63 o 
  -7  12  10       13.27       15.03      5.90 o 
  -6  12  10        1.24       -6.25      6.66 o 
  -5  12  10       20.18       21.34      5.87 o 
  -4  12  10        3.26       -0.06      5.15 o 
  -3  12  10        3.44        8.85      5.54 o 
  -2  12  10       26.35       27.47      6.55 o 
  -1  12  10       43.32       20.62      6.76 o 
   0  12  10       13.80       14.11      8.32 o 
   1  12  10       16.09        6.59      7.97 o 
   2  12  10       31.44       35.34     13.38 o 
   3  12  10        2.71       11.28      5.10 o 
  -8  13  10        3.18       11.95      8.02 o 
  -7  13  10        7.12        2.81      4.03 o 
  -6  13  10       13.55       17.24      8.61 o 
  -5  13  10        5.09       13.86      5.36 o 
  -4  13  10        1.74        8.74      4.23 o 
  -3  13  10       96.65      112.16     18.35 o 
  -2  13  10       47.54       77.60     11.44 o 
  -1  13  10        9.88        9.01      4.48 o 
   0  13  10       69.29       67.40     22.69 o 
   1  13  10        6.12       12.91      4.54 o 
   2  13  10        2.62        7.01      5.04 o 
  -7  14  10       10.41       20.03     13.14 o 
  -6  14  10       11.18        3.04      5.48 o 
  -5  14  10       16.99       17.36      4.61 o 
  -4  14  10        3.50        1.96     11.80 o 
  -3  14  10       12.20        9.55      7.94 o 
  -2  14  10       51.59       50.12     10.95 o 
  -1  14  10        6.56       13.48     10.69 o 
   0  14  10        0.69       17.84      6.59 o 
   1  14  10       12.19        3.90     11.95 o 
  -6  15  10       11.57       12.25      6.27 o 
  -5  15  10        3.41       11.22      9.31 o 
  -4  15  10       52.01       61.04     10.57 o 
  -3  15  10        0.62        9.67      6.42 o 
  -2  15  10       26.88       27.41      6.24 o 
  -1  15  10       11.70       16.51      8.37 o 
   0  15  10        1.56        6.23      6.93 o 
  -5  16  10        2.08       10.19      3.83 o 
  -4  16  10       17.86       29.62      8.89 o 
  -3  16  10        7.21        7.51      6.49 o 
  -2  16  10        5.49        3.52     10.74 o 
  -1  16  10       10.80       17.96     10.09 o 
  -5 -14  11       20.84       13.55      7.94 o 
  -4 -14  11       19.20       16.49      7.35 o 
  -3 -14  11        3.51        4.65      7.61 o 
  -7 -13  11        8.18        3.98     10.92 o 
  -6 -13  11        7.48        9.85      7.52 o 
  -5 -13  11        0.38       -0.32      7.69 o 
  -4 -13  11       49.99       46.36      9.57 o 
  -3 -13  11        4.06       12.51      6.53 o 
  -2 -13  11        9.15        7.07      5.84 o 
  -1 -13  11        9.43       24.84     16.61 o 
   0 -13  11        9.99        7.40     11.64 o 
  -7 -12  11        7.16        1.60      7.79 o 
  -6 -12  11        9.98       23.96     11.64 o 
  -5 -12  11       14.46       20.31     16.97 o 
  -4 -12  11       11.46       17.45      7.56 o 
  -3 -12  11       13.79       27.43      7.58 o 
  -2 -12  11       55.15       70.57     10.99 o 
   0 -12  11        5.50       11.02      7.35 o 
   1 -12  11       32.03       38.22     12.06 o 
  -8 -11  11        2.72       13.80     17.80 o
[truncated: 39,302 more chars]
